# Supplementary material for: A Mathematical Model for the Combination of Power Ultrasound and High-Pressure Processing in the Inactivation of Inoculated E. coli in Orange Juice
Source: Foods. 2024 Oct 29;13(21):3463. doi: 10.3390/foods13213463 (PMC11545795; doi:10.3390/foods13213463)
Supplement: Supplementary file 1 [file foods-13-03463-s001.zip]

Archive with 1 entries (1 files):
- foods-3262698-supplementary.xlsx
