# Supplementary material for: A Mathematical Model for the Combination of Power Ultrasound and High-Pressure Processing in the Inactivation of Inoculated E. coli in Orange Juice
Source: Foods. 2024 Oct 29;13(21):3463. doi: 10.3390/foods13213463 (PMC11545795; doi:10.3390/foods13213463)
Supplement: Supplementary file 1 [file foods-13-03463-s001.zip › foods-3262698-supplementary.xlsx]

## Sheet: Calibration
Manufacturer	Hielscher Ultrasonics GmbH												Manufacturer	Hielscher Ultrasonics GmbH
Website	http://www.hielscher.com												Website	http://www.hielscher.com
Device	UP400St												Device	UP400St
Sonotrode	S24d7												Sonotrode	S24d14
Booster													Booster
SD Version	[060617]												SD Version	[060617]
Serial No.	351117312												Serial No.	351117312
Netbios	ULTRASONICS												Netbios	ULTRASONICS
Start-Date	2020-11-25 13:17:13												Start-Date	2020-11-25 09:15:34
Comment	Calibration												Comment	Calibraton
date	time	Duration	Duration	Amplitude	Crosspower	Netpower	Energy	Temperature	Pressure	Frequency	Status		date	time	Duration	Duration	Amplitude	Crosspower	Netpower	Energy	Temperature	Pressure	Frequency	Status
yyyy-mm-dd	hh:mm:ss	ddhhmmss	s	%	W	W	Ws	°C	barg	kHz			yyyy-mm-dd	hh:mm:ss	ddhhmmss	s	%	W	W	Ws	°C	barg	kHz
2020-11-25	13:17:14	00:00:00:01	1	100	25	0	8	23		23.98	ON		2020-11-25	09:15:35	00:00:00:01	1	100	31	31	45	22		23.96	Calibration
2020-11-25	13:17:15	00:00:00:02	2	100	25	0	8	24		23.98	ON		2020-11-25	09:15:36	00:00:00:02	2	100	33	33	75	21		23.95	Calibration
2020-11-25	13:17:16	00:00:00:03	3	100	28	0	8	23		23.98	ON		2020-11-25	09:15:37	00:00:00:03	3	100	32	32	108	21		23.95	Calibration
2020-11-25	13:17:17	00:00:00:04	4	100	28	0	8	23		23.98	ON		2020-11-25	09:15:38	00:00:00:04	4	100	30	30	139	22		23.96	Calibration
2020-11-25	13:17:18	00:00:00:05	5	100	28	0	8	23		23.97	ON		2020-11-25	09:15:39	00:00:00:05	5	100	30	30	169	22		23.96	Calibration
2020-11-25	13:17:19	00:00:00:06	6	100	28	0	8	23		23.97	ON		2020-11-25	09:15:40	00:00:00:06	6	100	29	29	198	22		23.96	Calibration
2020-11-25	13:17:20	00:00:00:07	7	100	29	0	8	22		23.98	ON		2020-11-25	09:15:41	00:00:00:07	7	90	28	28	228	21		23.95	Calibration
2020-11-25	13:17:21	00:00:00:08	8	100	28	0	8	22		23.98	ON		2020-11-25	09:15:42	00:00:00:08	8	90	27	27	255	22		23.95	Calibration
2020-11-26	13:17:16	00:00:00:03	3	100	28	28	117	22		23.97	Calibration		2020-11-25	09:15:49	00:00:00:15	15	50	13	13	391	21		23.98	Calibration
2020-11-26	13:17:17	00:00:00:04	4	100	29	29	144	22		23.99	Calibration		2020-11-25	09:15:50	00:00:00:16	16	50	13	13	404	21		23.98	Calibration
2020-11-26	13:17:18	00:00:00:05	5	100	28	28	173	21		23.97	Calibration		2020-11-25	09:15:51	00:00:00:17	17	40	11	11	416	22		23.98	Calibration
2020-11-26	13:17:19	00:00:00:06	6	100	28	28	201	21		23.98	Calibration		2020-11-25	09:15:52	00:00:00:18	18	40	11	11	427	22		23.99	Calibration
2020-11-26	13:17:20	00:00:00:07	7	90	23	23	227	22		23.97	Calibration		2020-11-25	09:15:53	00:00:00:19	19	30	10	10	438	22		23.98	Calibration
2020-11-26	13:17:21	00:00:00:08	8	90	22	22	250	21		23.97	Calibration		2020-11-25	09:15:54	00:00:00:20	20	30	10	10	448	21		23.97	Calibration
2020-11-26	13:17:22	00:00:00:09	9	80	19	19	271	21		23.98	Calibration		2020-11-25	09:15:55	00:00:00:21	21	20	9	9	457	21		23.99	Calibration
2020-11-26	13:17:23	00:00:00:10	10	80	19	19	290	21		23.98	Calibration		2020-11-25	09:15:56	00:00:00:22	22	20	9	9	466	22		24	Calibration
2020-11-26	13:17:24	00:00:00:11	11	70	16	16	308	21		23.98	Calibration
2020-11-26	13:17:25	00:00:00:12	12	70	16	16	324	21		23.98	Calibration
2020-11-26	13:17:26	00:00:00:13	13	60	14	14	339	21		23.98	Calibration
2020-11-26	13:17:27	00:00:00:14	14	60	14	14	353	21		23.98	Calibration
2020-11-26	13:17:28	00:00:00:15	15	50	12	12	366	21		23.98	Calibration
2020-11-26	13:17:29	00:00:00:16	16	50	12	12	378	21		23.98	Calibration
2020-11-26	13:17:30	00:00:00:17	17	40	10	10	389	21		23.99	Calibration
2020-11-26	13:17:31	00:00:00:18	18	40	10	10	399	21		24	Calibration
2020-11-26	13:17:32	00:00:00:19	19	30	9	9	409	21		24	Calibration
2020-11-26	13:17:33	00:00:00:20	20	30	9	9	418	21		24	Calibration
2020-11-26	13:17:34	00:00:00:21	21	20	8	8	427	21		24	Calibration
2020-11-26	13:17:35	00:00:00:22	22	20	8	8	435	20		24	Calibration

## Sheet: Hoja1
Manufacturer	Hielscher Ultrasonics GmbH
Website	http://www.hielscher.com
Device	UP400St
Sonotrode	S24d14D
Booster
SD Version	[060617]
Serial No.	351117312
Netbios	ULTRASONICS
Start-Date	2020-11-25 13:11:15
Comment	Glycerol 90%
date	time	Duration	Duration	Amplitude	Crosspower	Netpower	Energy	Temperature	Pressure	Frequency	Status
yyyy-mm-dd	hh:mm:ss	ddhhmmss	s	%	W	W	Ws	°C	barg	kHz
2020-11-25	13:11:16	00:00:00:01	1	100	436	406	217	15		23.9	ON		dT/dt
2020-11-25	13:11:17	00:00:00:02	2	100	439	409	626	15		23.89	ON		0.163126	19.2665
2020-11-25	13:11:18	00:00:00:03	3	100	437	407	1036	15		23.88	ON
2020-11-25	13:11:19	00:00:00:04	4	100	437	407	1444	14		23.88	ON
2020-11-25	13:11:20	00:00:00:05	5	100	431	401	1846	14		23.87	ON
2020-11-25	13:11:21	00:00:00:06	6	100	427	397	2246	14		23.87	ON
2020-11-25	13:11:22	00:00:00:07	7	100	424	394	2641	14		23.87	ON
2020-11-25	13:11:23	00:00:00:08	8	100	421	391	3033	14		23.87	ON
2020-11-25	13:11:31	00:00:00:16	16	100	399	369	6359	17		23.86	ON
2020-11-25	13:11:32	00:00:00:17	17	100	398	368	6727	17		23.86	ON
2020-11-25	13:11:33	00:00:00:18	18	100	395	365	7094	18		23.86	ON
2020-11-25	13:11:34	00:00:00:19	19	100	394	364	7458	18		23.86	ON
2020-11-25	13:11:35	00:00:00:20	20	100	393	363	7821	19		23.86	ON
2020-11-25	13:11:36	00:00:00:21	21	100	391	361	8183	20		23.86	ON
2020-11-25	13:11:37	00:00:00:22	22	100	390	360	8544	20		23.85	ON
2020-11-25	13:11:38	00:00:00:23	23	100	389	359	8905	21		23.86	ON
2020-11-25	13:11:39	00:00:00:24	24	100	386	356	9261	21		23.86	ON
2020-11-25	13:11:40	00:00:00:25	25	100	386	356	9617	21		23.86	ON
2020-11-25	13:11:41	00:00:00:26	26	100	385	355	9972	21		23.85	ON
2020-11-25	13:11:42	00:00:00:27	27	100	383	353	10325	22		23.85	ON
2020-11-25	13:11:43	00:00:00:28	28	100	381	351	10676	22		23.85	ON
2020-11-25	13:11:44	00:00:00:29	29	100	380	350	11027	22		23.85	ON
2020-11-25	13:11:45	00:00:00:30	30	100	379	349	11376	23		23.85	ON
2020-11-25	13:11:46	00:00:00:31	31	100	377	347	11724	23		23.85	ON
2020-11-25	13:11:47	00:00:00:32	32	100	377	347	12071	24		23.85	ON
2020-11-25	13:11:48	00:00:00:33	33	100	375	345	12417	24		23.85	ON
2020-11-25	13:11:49	00:00:00:34	34	100	373	343	12761	25		23.85	ON
2020-11-25	13:11:50	00:00:00:35	35	100	372	342	13103	25		23.85	ON
2020-11-25	13:11:51	00:00:00:36	36	100	370	340	13444	25		23.85	ON
2020-11-25	13:11:52	00:00:00:37	37	100	369	339	13784	26		23.85	ON
2020-11-25	13:11:53	00:00:00:38	38	100	369	339	14124	26		23.85	ON
2020-11-25	13:11:54	00:00:00:39	39	100	370	340	14463	26		23.85	ON
2020-11-25	13:11:55	00:00:00:40	40	100	370	340	14803	27		23.85	ON
2020-11-25	13:11:56	00:00:00:41	41	100	367	337	15141	27		23.85	ON
2020-11-25	13:11:57	00:00:00:42	42	100	366	336	15477	27		23.85	ON
2020-11-25	13:11:58	00:00:00:43	43	100	364	334	15811	28		23.85	ON
2020-11-25	13:11:59	00:00:00:44	44	100	365	335	16146	28		23.85	ON
2020-11-25	13:12:00	00:00:00:45	45	100	364	334	16481	28		23.85	ON
2020-11-25	13:12:01	00:00:00:46	46	100	364	334	16815	28		23.85	ON
2020-11-25	13:12:02	00:00:00:47	47	100	363	333	17148	28		23.85	ON
2020-11-25	13:12:03	00:00:00:48	48	100	363	333	17481	29		23.85	ON
2020-11-25	13:12:04	00:00:00:49	49	100	361	331	17813	29		23.85	ON
2020-11-25	13:12:05	00:00:00:50	50	100	360	330	18143	30		23.85	ON
2020-11-25	13:12:06	00:00:00:51	51	100	359	329	18472	30		23.85	ON
2020-11-25	13:12:07	00:00:00:52	52	100	356	326	18800	30		23.85	ON
2020-11-25	13:12:08	00:00:00:53	53	100	355	325	19126	30		23.85	ON
2020-11-25	13:12:09	00:00:00:54	54	100	355	325	19450	30		23.85	ON
2020-11-25	13:12:10	00:00:00:55	55	100	356	326	19775	30		23.85	ON
2020-11-25	13:12:11	00:00:00:56	56	100	355	325	20100	30		23.84	ON
2020-11-25	13:12:12	00:00:00:57	57	100	352	322	20424	31		23.85	ON
2020-11-25	13:12:13	00:00:00:58	58	100	351	321	20746	31		23.84	ON
2020-11-25	13:12:14	00:00:00:59	59	100	352	322	21068	32		23.84	ON
2020-11-25	13:12:15	00:00:01:00	60	100	351	321	21389	31		23.84	ON
2020-11-25	13:12:16	00:00:01:01	61	100	350	320	21710	32		23.84	ON
2020-11-25	13:12:17	00:00:01:02	62	100	350	320	22030	32		23.84	ON
2020-11-25	13:12:18	00:00:01:03	63	100	349	319	22349	32		23.84	ON
2020-11-25	13:12:19	00:00:01:04	64	100	348	318	22667	32		23.84	ON
2020-11-25	13:12:20	00:00:01:05	65	100	347	317	22985	32		23.84	ON
2020-11-25	13:12:21	00:00:01:06	66	100	346	316	23301	32		23.84	ON
2020-11-25	13:12:22	00:00:01:07	67	100	345	315	23617	32		23.84	ON
2020-11-25	13:12:23	00:00:01:08	68	100	345	315	23932	32		23.84	ON
2020-11-25	13:12:24	00:00:01:09	69	100	344	314	24246	32		23.84	ON
2020-11-25	13:12:25	00:00:01:10	70	100	346	316	24560	32		23.83	ON
2020-11-25	13:12:26	00:00:01:11	71	100	345	315	24876	33		23.84	ON
2020-11-25	13:12:27	00:00:01:12	72	100	344	314	25190	32		23.84	ON
2020-11-25	13:12:28	00:00:01:13	73	100	341	311	25502	33		23.83	ON
2020-11-25	13:12:29	00:00:01:14	74	100	341	311	25813	33		23.84	ON
2020-11-25	13:12:30	00:00:01:15	75	100	341	311	26123	32		23.83	ON
2020-11-25	13:12:31	00:00:01:16	76	100	340	310	26434	33		23.83	ON
2020-11-25	13:12:32	00:00:01:17	77	100	340	310	26744	33		23.83	ON
2020-11-25	13:12:33	00:00:01:18	78	100	339	309	27054	33		23.83	ON
2020-11-25	13:12:34	00:00:01:19	79	100	338	308	27363	34		23.83	ON
2020-11-25	13:12:35	00:00:01:20	80	100	337	307	27670	34		23.83	ON
2020-11-25	13:12:36	00:00:01:21	81	100	336	306	27977	34		23.83	ON
2020-11-25	13:12:37	00:00:01:22	82	100	336	306	28283	34		23.83	ON
2020-11-25	13:12:38	00:00:01:23	83	100	335	305	28588	34		23.83	ON
2020-11-25	13:12:39	00:00:01:24	84	100	335	305	28894	34		23.83	ON
2020-11-25	13:12:40	00:00:01:25	85	100	334	304	29199	34		23.83	ON
2020-11-25	13:12:41	00:00:01:26	86	100	334	304	29503	35		23.83	ON
2020-11-25	13:12:42	00:00:01:27	87	100	332	302	29806	34		23.83	ON
2020-11-25	13:12:43	00:00:01:28	88	100	332	302	30108	35		23.83	ON
2020-11-25	13:12:44	00:00:01:29	89	100	334	304	30411	35		23.83	ON
2020-11-25	13:12:45	00:00:01:30	90	100	335	305	30716	36		23.83	ON
2020-11-25	13:12:46	00:00:01:31	91	100	333	303	31019	36		23.83	ON
2020-11-25	13:12:47	00:00:01:32	92	100	330	300	31320	35		23.83	ON
2020-11-25	13:12:48	00:00:01:33	93	100	331	301	31620	36		23.83	ON
2020-11-25	13:12:49	00:00:01:34	94	100	328	298	31920	36		23.83	ON
2020-11-25	13:12:50	00:00:01:35	95	100	330	300	32219	36		23.83	ON
2020-11-25	13:12:51	00:00:01:36	96	100	328	298	32519	36		23.83	ON
2020-11-25	13:12:52	00:00:01:37	97	100	329	299	32818	36		23.83	ON
2020-11-25	13:12:53	00:00:01:38	98	100	329	299	33117	36		23.83	ON
2020-11-25	13:12:54	00:00:01:39	99	100	329	299	33416	36		23.83	ON
2020-11-25	13:12:55	00:00:01:40	100	100	329	299	33715	36		23.83	ON
2020-11-25	13:12:56	00:00:01:41	101	100	328	298	34013	36		23.83	ON
2020-11-25	13:12:57	00:00:01:42	102	100	327	297	34310	36		23.83	ON
2020-11-25	13:12:58	00:00:01:43	103	100	326	296	34607	36		23.83	ON
2020-11-25	13:12:59	00:00:01:44	104	100	326	296	34903	37		23.83	ON
2020-11-25	13:13:00	00:00:01:45	105	100	325	295	35198	37		23.83	ON
2020-11-25	13:13:01	00:00:01:46	106	100	324	294	35492	37		23.83	ON
2020-11-25	13:13:02	00:00:01:47	107	100	324	294	35786	37		23.83	ON
2020-11-25	13:13:03	00:00:01:48	108	100	323	293	36079	37		23.83	ON
2020-11-25	13:13:04	00:00:01:49	109	100	323	293	36372	37		23.83	ON
2020-11-25	13:13:05	00:00:01:50	110	100	322	292	36665	37		23.83	ON
2020-11-25	13:13:06	00:00:01:51	111	100	323	293	36957	38		23.83	ON
2020-11-25	13:13:07	00:00:01:52	112	100	323	293	37250	38		23.83	ON
2020-11-25	13:13:08	00:00:01:53	113	100	324	294	37544	38		23.83	ON
2020-11-25	13:13:09	00:00:01:54	114	100	324	294	37839	39		23.82	ON
2020-11-25	13:13:10	00:00:01:55	115	100	324	294	38132	39		23.83	ON
2020-11-25	13:13:11	00:00:01:56	116	100	321	291	38425	39		23.83	ON
2020-11-25	13:13:12	00:00:01:57	117	100	320	290	38716	40		23.82	ON
2020-11-25	13:13:13	00:00:01:58	118	100	319	289	39005	40		23.82	ON
2020-11-25	13:13:14	00:00:01:59	119	100	317	287	39293	39		23.83	ON
2020-11-25	13:13:15	00:00:02:00	120	100	319	289	39581	40		23.82	ON
2020-11-25	13:13:16	00:00:02:01	121	100	319	289	39870	40		23.82	ON
2020-11-25	13:13:17	00:00:02:02	122	100	318	288	40159	40		23.82	ON
2020-11-25	13:13:18	00:00:02:03	123	100	317	287	40447	40		23.82	ON
2020-11-25	13:13:19	00:00:02:04	124	100	317	287	40733	40		23.82	ON
2020-11-25	13:13:20	00:00:02:05	125	100	316	286	41019	40		23.82	ON
2020-11-25	13:13:21	00:00:02:06	126	100	315	285	41305	40		23.82	ON
2020-11-25	13:13:22	00:00:02:07	127	100	314	284	41589	41		23.82	ON
2020-11-25	13:13:23	00:00:02:08	128	100	314	284	41873	41		23.82	ON
2020-11-25	13:13:24	00:00:02:09	129	100	313	283	42157	41		23.82	ON
2020-11-25	13:13:25	00:00:02:10	130	100	312	282	42439	41		23.82	ON
2020-11-25	13:13:26	00:00:02:11	131	100	312	282	42721	41		23.82	ON
2020-11-25	13:13:27	00:00:02:12	132	100	311	281	43002	42		23.82	ON
2020-11-25	13:13:28	00:00:02:13	133	100	311	281	43283	42		23.82	ON
2020-11-25	13:13:29	00:00:02:14	134	100	311	281	43564	42		23.82	ON
2020-11-25	13:13:30	00:00:02:15	135	100	313	283	43846	42		23.81	ON
2020-11-25	13:13:31	00:00:02:16	136	100	310	280	44128	42		23.81	ON
2020-11-25	13:13:32	00:00:02:17	137	100	307	277	44407	42		23.81	ON
2020-11-25	13:13:33	00:00:02:18	138	100	306	276	44682	43		23.81	ON
2020-11-25	13:13:34	00:00:02:19	139	100	306	276	44958	43		23.81	ON
2020-11-25	13:13:35	00:00:02:20	140	100	307	277	45235	43		23.82	ON
2020-11-25	13:13:36	00:00:02:21	141	100	307	277	45512	43		23.81	ON
2020-11-25	13:13:37	00:00:02:22	142	100	306	276	45788	44		23.81	ON
2020-11-25	13:13:38	00:00:02:23	143	100	306	276	46063	43		23.81	ON
2020-11-25	13:13:39	00:00:02:24	144	100	304	274	46338	44		23.81	ON
2020-11-25	13:13:40	00:00:02:25	145	100	303	273	46611	44		23.81	ON
2020-11-25	13:13:41	00:00:02:26	146	100	303	273	46884	44		23.81	ON
2020-11-25	13:13:42	00:00:02:27	147	100	303	273	47157	44		23.81	ON
2020-11-25	13:13:43	00:00:02:28	148	100	304	274	47430	44		23.81	ON
2020-11-25	13:13:44	00:00:02:29	149	100	305	275	47704	45		23.81	ON
2020-11-25	13:13:45	00:00:02:30	150	100	301	271	47976	44		23.8	ON
2020-11-25	13:13:46	00:00:02:31	151	100	303	273	48250	44		23.8	ON
2020-11-25	13:13:47	00:00:02:32	152	100	302	272	48522	45		23.81	ON
2020-11-25	13:13:48	00:00:02:33	153	100	300	270	48793	45		23.8	ON
2020-11-25	13:13:49	00:00:02:34	154	100	299	269	49062	45		23.8	ON
2020-11-25	13:13:50	00:00:02:35	155	100	300	270	49333	45		23.8	ON
2020-11-25	13:13:51	00:00:02:36	156	100	299	269	49602	45		23.8	ON
2020-11-25	13:13:52	00:00:02:37	157	100	299	269	49872	45		23.8	ON
2020-11-25	13:13:53	00:00:02:38	158	100	299	269	50141	45		23.8	ON
2020-11-25	13:13:54	00:00:02:39	159	100	298	268	50409	45		23.8	ON
2020-11-25	13:13:55	00:00:02:40	160	100	298	268	50678	46		23.8	ON
2020-11-25	13:13:56	00:00:02:41	161	100	298	268	50945	46		23.8	ON
2020-11-25	13:13:57	00:00:02:42	162	100	297	267	51212	46		23.8	ON
2020-11-25	13:13:58	00:00:02:43	163	100	297	267	51479	46		23.8	ON
2020-11-25	13:13:59	00:00:02:44	164	100	296	266	51745	47		23.8	ON
2020-11-25	13:14:00	00:00:02:45	165	100	295	265	52011	47		23.8	ON
2020-11-25	13:14:01	00:00:02:46	166	100	298	268	52277	47		23.8	ON
2020-11-25	13:14:02	00:00:02:47	167	100	297	267	52544	47		23.8	ON
2020-11-25	13:14:03	00:00:02:48	168	100	297	267	52812	47		23.8	ON
2020-11-25	13:14:04	00:00:02:49	169	100	295	265	53077	47		23.8	ON
2020-11-25	13:14:05	00:00:02:50	170	100	295	265	53342	47		23.8	ON
2020-11-25	13:14:06	00:00:02:51	171	100	294	264	53607	47		23.8	ON
2020-11-25	13:14:07	00:00:02:52	172	100	295	265	53872	47		23.8	ON
2020-11-25	13:14:08	00:00:02:53	173	100	295	265	54137	48		23.8	ON
2020-11-25	13:14:09	00:00:02:54	174	100	294	264	54401	48		23.8	ON
2020-11-25	13:14:10	00:00:02:55	175	100	294	264	54665	48		23.8	ON
2020-11-25	13:14:11	00:00:02:56	176	100	293	263	54928	48		23.8	ON
2020-11-25	13:14:12	00:00:02:57	177	100	293	263	55192	48		23.8	ON
2020-11-25	13:14:13	00:00:02:58	178	100	293	263	55455	48		23.8	ON
2020-11-25	13:14:14	00:00:02:59	179	100	292	262	55717	48		23.8	ON
2020-11-25	13:14:15	00:00:03:00	180	100	292	262	55978	49		23.8	ON
2020-11-25	13:14:16	00:00:03:01	181	100	291	261	56240	49		23.8	ON
2020-11-25	13:14:17	00:00:03:02	182	100	293	263	56502	49		23.8	ON
2020-11-25	13:14:18	00:00:03:03	183	100	292	262	56765	49		23.8	ON
2020-11-25	13:14:19	00:00:03:04	184	100	292	262	57027	49		23.8	ON
2020-11-25	13:14:20	00:00:03:05	185	100	291	261	57289	49		23.8	ON
2020-11-25	13:14:21	00:00:03:06	186	100	291	261	57549	49		23.8	ON
2020-11-25	13:14:22	00:00:03:07	187	100	290	260	57810	49		23.79	ON
2020-11-25	13:14:23	00:00:03:08	188	100	291	261	58071	49		23.79	ON
2020-11-25	13:14:24	00:00:03:09	189	100	290	260	58332	50		23.8	ON
2020-11-25	13:14:25	00:00:03:10	190	100	291	261	58592	50		23.79	ON
2020-11-25	13:14:26	00:00:03:11	191	100	291	261	58853	50		23.79	ON
2020-11-25	13:14:27	00:00:03:12	192	100	290	260	59114	50		23.79	ON
2020-11-25	13:14:28	00:00:03:13	193	100	290	260	59374	51		23.79	ON
2020-11-25	13:14:29	00:00:03:14	194	100	290	260	59634	50		23.79	ON
2020-11-25	13:14:30	00:00:03:15	195	100	289	259	59894	51		23.79	ON
2020-11-25	13:14:31	00:00:03:16	196	100	289	259	60153	51		23.79	ON
2020-11-25	13:14:32	00:00:03:17	197	100	289	259	60412	51		23.79	ON
2020-11-25	13:14:33	00:00:03:18	198	100	288	258	60670	51		23.79	ON
2020-11-25	13:14:34	00:00:03:19	199	100	288	258	60928	51		23.79	ON
2020-11-25	13:14:35	00:00:03:20	200	100	287	257	61186	52		23.79	ON
2020-11-25	13:14:36	00:00:03:21	201	100	288	258	61443	52		23.79	ON
2020-11-25	13:14:37	00:00:03:22	202	100	288	258	61702	52		23.79	ON
2020-11-25	13:14:38	00:00:03:23	203	100	290	260	61961	52		23.79	ON
2020-11-25	13:14:39	00:00:03:24	204	100	289	259	62220	52		23.78	ON
2020-11-25	13:14:40	00:00:03:25	205	100	287	257	62478	53		23.78	ON
2020-11-25	13:14:41	00:00:03:26	206	100	288	258	62736	52		23.79	ON
2020-11-25	13:14:42	00:00:03:27	207	100	288	258	62994	52		23.79	ON
2020-11-25	13:14:43	00:00:03:28	208	100	289	259	63253	53		23.78	ON
2020-11-25	13:14:44	00:00:03:29	209	100	290	260	63512	53		23.78	ON
2020-11-25	13:14:45	00:00:03:30	210	100	289	259	63771	53		23.78	ON
2020-11-25	13:14:46	00:00:03:31	211	100	288	258	64029	53		23.78	ON
2020-11-25	13:14:47	00:00:03:32	212	100	288	258	64287	53		23.78	ON
2020-11-25	13:14:48	00:00:03:33	213	100	288	258	64545	53		23.78	ON
2020-11-25	13:14:49	00:00:03:34	214	100	287	257	64803	53		23.78	ON
2020-11-25	13:14:50	00:00:03:35	215	100	287	257	65060	53		23.78	ON
2020-11-25	13:14:51	00:00:03:36	216	100	287	257	65317	54		23.78	ON
2020-11-25	13:14:52	00:00:03:37	217	100	287	257	65574	54		23.78	ON
2020-11-25	13:14:53	00:00:03:38	218	100	289	259	65832	54		23.78	ON
2020-11-25	13:14:54	00:00:03:39	219	100	290	260	66092	54		23.78	ON
2020-11-25	13:14:55	00:00:03:40	220	100	288	258	66351	54		23.78	ON
2020-11-25	13:14:56	00:00:03:41	221	100	286	256	66607	54		23.78	ON
2020-11-25	13:14:57	00:00:03:42	222	100	287	257	66864	54		23.78	ON
2020-11-25	13:14:58	00:00:03:43	223	100	286	256	67120	55		23.78	ON
2020-11-25	13:14:59	00:00:03:44	224	100	286	256	67376	55		23.78	ON
2020-11-25	13:15:00	00:00:03:45	225	100	285	255	67633	55		23.78	ON
2020-11-25	13:15:01	00:00:03:46	226	100	287	257	67888	55		23.78	ON
2020-11-25	13:15:02	00:00:03:47	227	100	284	254	68144	55		23.78	ON
2020-11-25	13:15:03	00:00:03:48	228	100	286	256	68399	55		23.78	ON
2020-11-25	13:15:04	00:00:03:49	229	100	285	255	68655	55		23.78	ON
2020-11-25	13:15:05	00:00:03:50	230	100	285	255	68910	55		23.78	ON
2020-11-25	13:15:06	00:00:03:51	231	100	284	254	69164	55		23.78	ON
2020-11-25	13:15:07	00:00:03:52	232	100	284	254	69418	56		23.78	ON
2020-11-25	13:15:08	00:00:03:53	233	100	284	254	69672	55		23.78	ON
2020-11-25	13:15:09	00:00:03:54	234	100	283	253	69926	55		23.78	ON
2020-11-25	13:15:10	00:00:03:55	235	100	283	253	70180	56		23.78	ON
2020-11-25	13:15:11	00:00:03:56	236	100	283	253	70433	56		23.78	ON
2020-11-25	13:15:12	00:00:03:57	237	100	284	254	70686	56		23.77	ON
2020-11-25	13:15:13	00:00:03:58	238	100	285	255	70941	56		23.78	ON
2020-11-25	13:15:14	00:00:03:59	239	100	285	255	71196	57		23.77	ON
2020-11-25	13:15:15	00:00:04:00	240	100	284	254	71247	57		23.78	Time Limit

## Sheet: Hoja2
Manufacturer	Hielscher Ultrasonics GmbH
Website	http://www.hielscher.com
Device	UP400St
Sonotrode	S24d14D
Booster
SD Version	[060617]
Serial No.	351117312
Netbios	ULTRASONICS
Start-Date	2020-11-25 12:32:51
Comment	Glycerol 90%
date	time	Duration	Duration	Amplitude	Crosspower	Netpower	Energy	Temperature	Pressure	Frequency	Status
yyyy-mm-dd	hh:mm:ss	ddhhmmss	s	%	W	W	Ws	°C	barg	kHz
2020-11-25	12:32:52	00:00:00:01	1	50	247	234	164	5		23.9	ON		dT/dt
2020-11-25	12:32:53	00:00:00:02	2	50	234	221	389	6		23.9	ON		0.110842	0.913122
2020-11-25	12:32:54	00:00:00:03	3	50	229	216	610	6		23.9	maladapt.
2020-11-25	12:32:55	00:00:00:04	4	50	225	212	823	6		23.9	maladapt.
2020-11-25	12:32:56	00:00:00:05	5	50	222	209	1033	6		23.9	maladapt.
2020-11-25	12:32:57	00:00:00:06	6	50	219	206	1241	6		23.89	maladapt.
2020-11-25	12:32:58	00:00:00:07	7	50	217	204	1445	6		23.89	ON
2020-11-25	12:32:59	00:00:00:08	8	50	215	202	1648	6		23.89	ON
2020-11-25	12:33:07	00:00:00:16	16	50	212	199	3353	6		23.88	ON
2020-11-25	12:33:08	00:00:00:17	17	50	212	199	3552	6		23.88	ON
2020-11-25	12:33:09	00:00:00:18	18	50	210	197	3750	7		23.87	ON
2020-11-25	12:33:10	00:00:00:19	19	50	209	196	3946	7		23.88	ON
2020-11-25	12:33:11	00:00:00:20	20	50	207	194	4141	7		23.87	ON
2020-11-25	12:33:12	00:00:00:21	21	50	206	193	4334	7		23.87	ON
2020-11-25	12:33:13	00:00:00:22	22	50	206	193	4526	6		23.87	ON
2020-11-25	12:33:14	00:00:00:23	23	50	204	191	4718	6		23.88	ON
2020-11-25	12:33:15	00:00:00:24	24	50	204	191	4909	7		23.87	ON
2020-11-25	12:33:16	00:00:00:25	25	50	203	190	5100	7		23.87	ON
2020-11-25	12:33:17	00:00:00:26	26	50	201	188	5289	6		23.87	ON
2020-11-25	12:33:18	00:00:00:27	27	50	200	187	5476	7		23.87	ON
2020-11-25	12:33:19	00:00:00:28	28	50	200	187	5663	7		23.87	ON
2020-11-25	12:33:20	00:00:00:29	29	50	201	188	5851	7		23.87	ON
2020-11-25	12:33:21	00:00:00:30	30	50	201	188	6039	7		23.87	ON
2020-11-25	12:33:22	00:00:00:31	31	50	200	187	6226	7		23.87	ON
2020-11-25	12:33:23	00:00:00:32	32	50	201	188	6414	7		23.87	ON
2020-11-25	12:33:24	00:00:00:33	33	50	201	188	6602	7		23.87	ON
2020-11-25	12:33:25	00:00:00:34	34	50	202	189	6790	7		23.87	ON
2020-11-25	12:33:26	00:00:00:35	35	50	200	187	6978	7		23.87	ON
2020-11-25	12:33:27	00:00:00:36	36	50	199	186	7164	7		23.87	ON
2020-11-25	12:33:28	00:00:00:37	37	50	198	185	7349	7		23.87	ON
2020-11-25	12:33:29	00:00:00:38	38	50	197	184	7534	7		23.87	ON
2020-11-25	12:33:30	00:00:00:39	39	50	197	184	7718	7		23.87	ON
2020-11-25	12:33:31	00:00:00:40	40	50	197	184	7902	7		23.87	ON
2020-11-25	12:33:32	00:00:00:41	41	50	196	183	8085	7		23.87	ON
2020-11-25	12:33:33	00:00:00:42	42	50	195	182	8268	7		23.87	ON
2020-11-25	12:33:34	00:00:00:43	43	50	194	181	8449	7		23.87	ON
2020-11-25	12:33:35	00:00:00:44	44	50	195	182	8631	7		23.87	ON
2020-11-25	12:33:36	00:00:00:45	45	50	195	182	8812	7		23.87	ON
2020-11-25	12:33:37	00:00:00:46	46	50	195	182	8994	7		23.87	ON
2020-11-25	12:33:38	00:00:00:47	47	50	194	181	9176	7		23.87	ON
2020-11-25	12:33:39	00:00:00:48	48	50	195	182	9358	7		23.87	ON
2020-11-25	12:33:40	00:00:00:49	49	50	196	183	9540	7		23.86	ON
2020-11-25	12:33:41	00:00:00:50	50	50	195	182	9722	7		23.86	ON
2020-11-25	12:33:42	00:00:00:51	51	50	195	182	9904	7		23.87	ON
2020-11-25	12:33:43	00:00:00:52	52	50	195	182	10086	7		23.86	ON
2020-11-25	12:33:44	00:00:00:53	53	50	194	181	10268	7		23.86	ON
2020-11-25	12:33:45	00:00:00:54	54	50	195	182	10450	7		23.86	ON
2020-11-25	12:33:46	00:00:00:55	55	50	194	181	10631	7		23.86	ON
2020-11-25	12:33:47	00:00:00:56	56	50	194	181	10813	7		23.86	ON
2020-11-25	12:33:48	00:00:00:57	57	50	193	180	10993	7		23.86	ON
2020-11-25	12:33:49	00:00:00:58	58	50	192	179	11172	7		23.86	ON
2020-11-25	12:33:50	00:00:00:59	59	50	191	178	11351	7		23.86	ON
2020-11-25	12:33:51	00:00:01:00	60	50	192	179	11531	8		23.86	ON
2020-11-25	12:33:52	00:00:01:01	61	50	193	180	11710	7		23.86	ON
2020-11-25	12:33:53	00:00:01:02	62	50	192	179	11890	7		23.86	ON
2020-11-25	12:33:54	00:00:01:03	63	50	191	178	12068	8		23.86	ON
2020-11-25	12:33:55	00:00:01:04	64	50	193	180	12247	8		23.86	ON
2020-11-25	12:33:56	00:00:01:05	65	50	192	179	12427	7		23.86	ON
2020-11-25	12:33:57	00:00:01:06	66	50	192	179	12606	7		23.86	ON
2020-11-25	12:33:58	00:00:01:07	67	50	190	177	12784	7		23.86	ON
2020-11-25	12:33:59	00:00:01:08	68	50	190	177	12961	7		23.86	ON
2020-11-25	12:34:00	00:00:01:09	69	50	190	177	13138	8		23.86	ON
2020-11-25	12:34:01	00:00:01:10	70	50	190	177	13315	7		23.86	ON
2020-11-25	12:34:02	00:00:01:11	71	50	190	177	13493	7		23.86	ON
2020-11-25	12:34:03	00:00:01:12	72	50	189	176	13670	8		23.86	ON
2020-11-25	12:34:04	00:00:01:13	73	50	189	176	13846	8		23.86	ON
2020-11-25	12:34:05	00:00:01:14	74	50	190	177	14023	7		23.86	ON
2020-11-25	12:34:06	00:00:01:15	75	50	189	176	14199	8		23.86	ON
2020-11-25	12:34:07	00:00:01:16	76	50	188	175	14375	8		23.86	ON
2020-11-25	12:34:08	00:00:01:17	77	50	187	174	14549	8		23.86	ON
2020-11-25	12:34:09	00:00:01:18	78	50	187	174	14723	8		23.86	ON
2020-11-25	12:34:10	00:00:01:19	79	50	188	175	14897	8		23.86	ON
2020-11-25	12:34:11	00:00:01:20	80	50	187	174	15072	8		23.86	ON
2020-11-25	12:34:12	00:00:01:21	81	50	187	174	15246	8		23.86	ON
2020-11-25	12:34:13	00:00:01:22	82	50	185	172	15419	9		23.86	ON
2020-11-25	12:34:14	00:00:01:23	83	50	186	173	15591	8		23.86	ON
2020-11-25	12:34:15	00:00:01:24	84	50	186	173	15763	8		23.86	ON
2020-11-25	12:34:16	00:00:01:25	85	50	185	172	15936	8		23.86	ON
2020-11-25	12:34:17	00:00:01:26	86	50	186	173	16109	9		23.86	ON
2020-11-25	12:34:18	00:00:01:27	87	50	186	173	16282	9		23.86	ON
2020-11-25	12:34:19	00:00:01:28	88	50	186	173	16454	9		23.86	ON
2020-11-25	12:34:20	00:00:01:29	89	50	185	172	16626	9		23.86	ON
2020-11-25	12:34:21	00:00:01:30	90	50	185	172	16798	9		23.86	ON
2020-11-25	12:34:22	00:00:01:31	91	50	186	173	16970	9		23.86	ON
2020-11-25	12:34:23	00:00:01:32	92	50	185	172	17142	9		23.86	ON
2020-11-25	12:34:24	00:00:01:33	93	50	184	171	17314	9		23.86	ON
2020-11-25	12:34:25	00:00:01:34	94	50	183	170	17485	9		23.86	ON
2020-11-25	12:34:26	00:00:01:35	95	50	183	170	17655	9		23.86	ON
2020-11-25	12:34:27	00:00:01:36	96	50	182	169	17825	10		23.86	ON
2020-11-25	12:34:28	00:00:01:37	97	50	182	169	17994	9		23.86	ON
2020-11-25	12:34:29	00:00:01:38	98	50	180	167	18162	9		23.86	ON
2020-11-25	12:34:30	00:00:01:39	99	50	180	167	18329	9		23.86	ON
2020-11-25	12:34:31	00:00:01:40	100	50	181	168	18496	9		23.86	ON
2020-11-25	12:34:32	00:00:01:41	101	50	181	168	18664	9		23.86	ON
2020-11-25	12:34:33	00:00:01:42	102	50	181	168	18833	9		23.86	ON
2020-11-25	12:34:34	00:00:01:43	103	50	180	167	19000	10		23.86	ON
2020-11-25	12:34:35	00:00:01:44	104	50	179	166	19167	10		23.86	ON
2020-11-25	12:34:36	00:00:01:45	105	50	179	166	19334	10		23.86	ON
2020-11-25	12:34:37	00:00:01:46	106	50	178	165	19499	10		23.86	ON
2020-11-25	12:34:38	00:00:01:47	107	50	180	167	19666	10		23.86	ON
2020-11-25	12:34:39	00:00:01:48	108	50	179	166	19832	10		23.85	ON
2020-11-25	12:34:40	00:00:01:49	109	50	178	165	19997	10		23.86	ON
2020-11-25	12:34:41	00:00:01:50	110	50	175	162	20161	10		23.86	ON
2020-11-25	12:34:42	00:00:01:51	111	50	176	163	20324	10		23.86	ON
2020-11-25	12:34:43	00:00:01:52	112	50	177	164	20488	11		23.86	ON
2020-11-25	12:34:44	00:00:01:53	113	50	178	165	20653	11		23.86	ON
2020-11-25	12:34:45	00:00:01:54	114	50	177	164	20817	11		23.86	ON
2020-11-25	12:34:46	00:00:01:55	115	50	176	163	20981	11		23.86	ON
2020-11-25	12:34:47	00:00:01:56	116	50	176	163	21144	11		23.86	ON
2020-11-25	12:34:48	00:00:01:57	117	50	175	162	21307	11		23.86	ON
2020-11-25	12:34:49	00:00:01:58	118	50	175	162	21469	11		23.86	ON
2020-11-25	12:34:50	00:00:01:59	119	50	176	163	21632	12		23.86	ON
2020-11-25	12:34:51	00:00:02:00	120	50	175	162	21794	12		23.86	ON
2020-11-25	12:34:52	00:00:02:01	121	50	174	161	21955	12		23.86	ON
2020-11-25	12:34:53	00:00:02:02	122	50	174	161	22116	12		23.86	ON
2020-11-25	12:34:54	00:00:02:03	123	50	176	163	22277	12		23.85	ON
2020-11-25	12:34:55	00:00:02:04	124	50	176	163	22440	12		23.85	ON
2020-11-25	12:34:56	00:00:02:05	125	50	177	164	22604	13		23.86	ON
2020-11-25	12:34:57	00:00:02:06	126	50	176	163	22768	12		23.86	ON
2020-11-25	12:34:58	00:00:02:07	127	50	177	164	22931	12		23.86	ON
2020-11-25	12:34:59	00:00:02:08	128	50	175	162	23094	13		23.85	ON
2020-11-25	12:35:00	00:00:02:09	129	50	176	163	23257	13		23.86	ON
2020-11-25	12:35:01	00:00:02:10	130	50	176	163	23420	13		23.86	ON
2020-11-25	12:35:02	00:00:02:11	131	50	175	162	23582	13		23.86	ON
2020-11-25	12:35:03	00:00:02:12	132	50	173	160	23743	13		23.85	ON
2020-11-25	12:35:04	00:00:02:13	133	50	174	161	23904	13		23.86	ON
2020-11-25	12:35:05	00:00:02:14	134	50	173	160	24064	13		23.85	ON
2020-11-25	12:35:06	00:00:02:15	135	50	173	160	24224	13		23.85	ON
2020-11-25	12:35:07	00:00:02:16	136	50	172	159	24383	13		23.86	ON
2020-11-25	12:35:08	00:00:02:17	137	50	172	159	24543	13		23.86	ON
2020-11-25	12:35:09	00:00:02:18	138	50	171	158	24701	13		23.85	ON
2020-11-25	12:35:10	00:00:02:19	139	50	171	158	24859	13		23.86	ON
2020-11-25	12:35:11	00:00:02:20	140	50	169	156	25016	14		23.85	ON
2020-11-25	12:35:12	00:00:02:21	141	50	169	156	25172	13		23.86	ON
2020-11-25	12:35:13	00:00:02:22	142	50	170	157	25328	14		23.86	ON
2020-11-25	12:35:14	00:00:02:23	143	50	169	156	25484	15		23.85	ON
2020-11-25	12:35:15	00:00:02:24	144	50	169	156	25640	15		23.86	ON
2020-11-25	12:35:16	00:00:02:25	145	50	170	157	25796	15		23.85	ON
2020-11-25	12:35:17	00:00:02:26	146	50	171	158	25953	15		23.85	ON
2020-11-25	12:35:18	00:00:02:27	147	50	171	158	26111	16		23.85	ON
2020-11-25	12:35:19	00:00:02:28	148	50	170	157	26269	16		23.85	ON
2020-11-25	12:35:20	00:00:02:29	149	50	171	158	26426	16		23.85	ON
2020-11-25	12:35:21	00:00:02:30	150	50	170	157	26584	16		23.85	ON
2020-11-25	12:35:22	00:00:02:31	151	50	168	155	26740	16		23.85	ON
2020-11-25	12:35:23	00:00:02:32	152	50	169	156	26895	17		23.85	ON
2020-11-25	12:35:24	00:00:02:33	153	50	169	156	27052	17		23.85	ON
2020-11-25	12:35:25	00:00:02:34	154	50	170	157	27208	17		23.85	ON
2020-11-25	12:35:26	00:00:02:35	155	50	169	156	27365	17		23.85	ON
2020-11-25	12:35:27	00:00:02:36	156	50	170	157	27521	17		23.85	ON
2020-11-25	12:35:28	00:00:02:37	157	50	169	156	27678	17		23.85	ON
2020-11-25	12:35:29	00:00:02:38	158	50	169	156	27834	17		23.85	ON
2020-11-25	12:35:30	00:00:02:39	159	50	169	156	27990	17		23.85	ON
2020-11-25	12:35:31	00:00:02:40	160	50	167	154	28146	17		23.85	ON
2020-11-25	12:35:32	00:00:02:41	161	50	168	155	28300	17		23.85	ON
2020-11-25	12:35:33	00:00:02:42	162	50	169	156	28456	17		23.85	ON
2020-11-25	12:35:34	00:00:02:43	163	50	169	156	28612	18		23.85	ON
2020-11-25	12:35:35	00:00:02:44	164	50	169	156	28768	18		23.85	ON
2020-11-25	12:35:36	00:00:02:45	165	50	168	155	28923	18		23.85	ON
2020-11-25	12:35:37	00:00:02:46	166	50	168	155	29078	18		23.85	ON
2020-11-25	12:35:38	00:00:02:47	167	50	169	156	29233	18		23.85	ON
2020-11-25	12:35:39	00:00:02:48	168	50	169	156	29389	18		23.85	ON
2020-11-25	12:35:40	00:00:02:49	169	50	169	156	29545	18		23.85	ON
2020-11-25	12:35:41	00:00:02:50	170	50	168	155	29701	19		23.85	ON
2020-11-25	12:35:42	00:00:02:51	171	50	168	155	29856	19		23.85	ON
2020-11-25	12:35:43	00:00:02:52	172	50	167	154	30011	19		23.85	ON
2020-11-25	12:35:44	00:00:02:53	173	50	167	154	30165	19		23.85	ON
2020-11-25	12:35:45	00:00:02:54	174	50	166	153	30318	20		23.85	ON
2020-11-25	12:35:46	00:00:02:55	175	50	166	153	30471	19		23.85	ON
2020-11-25	12:35:47	00:00:02:56	176	50	166	153	30624	19		23.85	ON
2020-11-25	12:35:48	00:00:02:57	177	50	166	153	30777	20		23.85	ON
2020-11-25	12:35:49	00:00:02:58	178	50	166	153	30929	20		23.85	ON
2020-11-25	12:35:50	00:00:02:59	179	50	165	152	31082	20		23.85	ON
2020-11-25	12:35:51	00:00:03:00	180	50	166	153	31234	20		23.85	ON
2020-11-25	12:35:52	00:00:03:01	181	50	165	152	31386	20		23.85	ON
2020-11-25	12:35:53	00:00:03:02	182	50	165	152	31538	21		23.85	ON
2020-11-25	12:35:54	00:00:03:03	183	50	164	151	31689	21		23.85	ON
2020-11-25	12:35:55	00:00:03:04	184	50	165	152	31841	21		23.85	ON
2020-11-25	12:35:56	00:00:03:05	185	50	164	151	31993	21		23.85	ON
2020-11-25	12:35:57	00:00:03:06	186	50	164	151	32144	21		23.85	ON
2020-11-25	12:35:58	00:00:03:07	187	50	164	151	32294	21		23.85	ON
2020-11-25	12:35:59	00:00:03:08	188	50	163	150	32445	21		23.85	ON
2020-11-25	12:36:00	00:00:03:09	189	50	163	150	32595	21		23.85	ON
2020-11-25	12:36:01	00:00:03:10	190	50	162	149	32744	22		23.85	ON
2020-11-25	12:36:02	00:00:03:11	191	50	162	149	32893	22		23.85	ON
2020-11-25	12:36:03	00:00:03:12	192	50	164	151	33043	22		23.85	ON
2020-11-25	12:36:04	00:00:03:13	193	50	163	150	33193	23		23.85	ON
2020-11-25	12:36:05	00:00:03:14	194	50	163	150	33343	24		23.85	ON
2020-11-25	12:36:06	00:00:03:15	195	50	162	149	33493	24		23.85	ON
2020-11-25	12:36:07	00:00:03:16	196	50	162	149	33642	25		23.85	ON
2020-11-25	12:36:08	00:00:03:17	197	50	162	149	33790	24		23.85	ON
2020-11-25	12:36:09	00:00:03:18	198	50	161	148	33939	24		23.85	ON
2020-11-25	12:36:10	00:00:03:19	199	50	161	148	34087	25		23.85	ON
2020-11-25	12:36:11	00:00:03:20	200	50	161	148	34235	25		23.85	ON
2020-11-25	12:36:12	00:00:03:21	201	50	161	148	34383	24		23.85	ON
2020-11-25	12:36:13	00:00:03:22	202	50	162	149	34531	24		23.85	ON
2020-11-25	12:36:14	00:00:03:23	203	50	160	147	34679	24		23.85	ON
2020-11-25	12:36:15	00:00:03:24	204	50	159	146	34827	25		23.85	ON
2020-11-25	12:36:16	00:00:03:25	205	50	160	147	34973	25		23.85	ON
2020-11-25	12:36:17	00:00:03:26	206	50	160	147	35120	25		23.85	ON
2020-11-25	12:36:18	00:00:03:27	207	50	160	147	35267	25		23.85	ON
2020-11-25	12:36:19	00:00:03:28	208	50	160	147	35414	25		23.85	ON
2020-11-25	12:36:20	00:00:03:29	209	50	160	147	35561	26		23.85	ON
2020-11-25	12:36:21	00:00:03:30	210	50	158	145	35707	26		23.85	ON
2020-11-25	12:36:22	00:00:03:31	211	50	159	146	35853	27		23.85	ON
2020-11-25	12:36:23	00:00:03:32	212	50	159	146	35999	27		23.85	ON
2020-11-25	12:36:24	00:00:03:33	213	50	159	146	36145	28		23.85	ON
2020-11-25	12:36:25	00:00:03:34	214	50	160	147	36292	28		23.85	ON
2020-11-25	12:36:26	00:00:03:35	215	50	159	146	36438	28		23.85	ON
2020-11-25	12:36:27	00:00:03:36	216	50	159	146	36584	29		23.85	ON
2020-11-25	12:36:28	00:00:03:37	217	50	159	146	36730	29		23.85	ON
2020-11-25	12:36:29	00:00:03:38	218	50	158	145	36875	28		23.85	ON
2020-11-25	12:36:30	00:00:03:39	219	50	158	145	37020	29		23.85	ON
2020-11-25	12:36:31	00:00:03:40	220	50	159	146	37166	29		23.85	ON
2020-11-25	12:36:32	00:00:03:41	221	50	159	146	37311	29		23.85	ON
2020-11-25	12:36:33	00:00:03:42	222	50	158	145	37456	29		23.85	ON
2020-11-25	12:36:34	00:00:03:43	223	50	158	145	37601	29		23.85	ON
2020-11-25	12:36:35	00:00:03:44	224	50	159	146	37746	30		23.85	ON
2020-11-25	12:36:36	00:00:03:45	225	50	158	145	37892	29		23.85	ON
2020-11-25	12:36:37	00:00:03:46	226	50	157	144	38036	28		23.85	ON
2020-11-25	12:36:38	00:00:03:47	227	50	158	145	38180	28		23.85	ON
2020-11-25	12:36:39	00:00:03:48	228	50	158	145	38325	28		23.85	ON
2020-11-25	12:36:40	00:00:03:49	229	50	158	145	38470	28		23.85	ON
2020-11-25	12:36:41	00:00:03:50	230	50	156	143	38614	28		23.85	ON
2020-11-25	12:36:42	00:00:03:51	231	50	156	143	38757	29		23.85	ON
2020-11-25	12:36:43	00:00:03:52	232	50	156	143	38900	29		23.85	ON
2020-11-25	12:36:44	00:00:03:53	233	50	156	143	39043	29		23.85	ON
2020-11-25	12:36:45	00:00:03:54	234	50	155	142	39185	30		23.85	ON
2020-11-25	12:36:46	00:00:03:55	235	50	156	143	39328	30		23.85	ON
2020-11-25	12:36:47	00:00:03:56	236	50	156	143	39471	30		23.85	ON
2020-11-25	12:36:48	00:00:03:57	237	50	156	143	39614	30		23.85	ON
2020-11-25	12:36:49	00:00:03:58	238	50	155	142	39756	31		23.85	ON
2020-11-25	12:36:50	00:00:03:59	239	50	156	143	39899	31		23.85	ON
2020-11-25	12:36:51	00:00:04:00	240	50	156	143	39956	31		23.85	Time Limit

## Sheet: Hoja3
Manufacturer	Hielscher Ultrasonics GmbH
Website	http://www.hielscher.com
Device	UP400St
Sonotrode	S24d14D
Booster
SD Version	[060617]
Serial No.	351117312
Netbios	ULTRASONICS
Start-Date	2020-11-25 12:24:03
Comment	Sucrose 60%
date	time	Duration	Duration	Amplitude	Crosspower	Netpower	Energy	Temperature	Pressure	Frequency	Status
yyyy-mm-dd	hh:mm:ss	ddhhmmss	s	%	W	W	Ws	°C	barg	kHz
2020-11-25	12:24:04	00:00:00:01	1	100	381	351	180	9		23.92	ON		dT/dt
2020-11-25	12:24:05	00:00:00:02	2	100	381	351	530	10		23.92	ON		0.149098	12.9887
2020-11-25	12:24:06	00:00:00:03	3	100	379	349	882	9		23.91	ON
2020-11-25	12:24:07	00:00:00:04	4	100	377	347	1231	9		23.91	ON
2020-11-25	12:24:08	00:00:00:05	5	100	377	347	1577	9		23.91	ON
2020-11-25	12:24:09	00:00:00:06	6	100	372	342	1921	9		23.9	ON
2020-11-25	12:24:10	00:00:00:07	7	100	371	341	2262	9		23.9	ON
2020-11-25	12:24:11	00:00:00:08	8	100	367	337	2601	9		23.9	ON
2020-11-25	12:24:19	00:00:00:16	16	100	356	326	5419	13		23.9	ON
2020-11-25	12:24:20	00:00:00:17	17	100	356	326	5745	15		23.9	ON
2020-11-25	12:24:21	00:00:00:18	18	100	355	325	6071	15		23.9	ON
2020-11-25	12:24:22	00:00:00:19	19	100	355	325	6396	15		23.9	ON
2020-11-25	12:24:23	00:00:00:20	20	100	354	324	6720	15		23.9	ON
2020-11-25	12:24:24	00:00:00:21	21	100	353	323	7043	16		23.9	ON
2020-11-25	12:24:25	00:00:00:22	22	100	352	322	7365	16		23.9	ON
2020-11-25	12:24:26	00:00:00:23	23	100	351	321	7686	16		23.9	ON
2020-11-25	12:24:27	00:00:00:24	24	100	350	320	8006	17		23.9	ON
2020-11-25	12:24:28	00:00:00:25	25	100	349	319	8326	17		23.9	ON
2020-11-25	12:24:29	00:00:00:26	26	100	349	319	8645	17		23.9	ON
2020-11-25	12:24:30	00:00:00:27	27	100	349	319	8963	17		23.9	ON
2020-11-25	12:24:31	00:00:00:28	28	100	351	321	9284	17		23.89	ON
2020-11-25	12:24:32	00:00:00:29	29	100	350	320	9606	18		23.9	ON
2020-11-25	12:24:33	00:00:00:30	30	100	349	319	9926	18		23.89	ON
2020-11-25	12:24:34	00:00:00:31	31	100	343	313	10241	18		23.9	ON
2020-11-25	12:24:35	00:00:00:32	32	100	345	315	10555	18		23.9	ON
2020-11-25	12:24:36	00:00:00:33	33	100	342	312	10870	18		23.89	ON
2020-11-25	12:24:37	00:00:00:34	34	100	343	313	11183	18		23.89	ON
2020-11-25	12:24:38	00:00:00:35	35	100	343	313	11495	19		23.89	ON
2020-11-25	12:24:39	00:00:00:36	36	100	341	311	11807	19		23.89	ON
2020-11-25	12:24:40	00:00:00:37	37	100	339	309	12116	19		23.89	ON
2020-11-25	12:24:41	00:00:00:38	38	100	339	309	12425	19		23.89	ON
2020-11-25	12:24:42	00:00:00:39	39	100	337	307	12733	19		23.89	ON
2020-11-25	12:24:43	00:00:00:40	40	100	336	306	13040	19		23.89	ON
2020-11-25	12:24:44	00:00:00:41	41	100	335	305	13346	19		23.89	ON
2020-11-25	12:24:45	00:00:00:42	42	100	335	305	13651	19		23.89	ON
2020-11-25	12:24:46	00:00:00:43	43	100	338	308	13958	19		23.89	ON
2020-11-25	12:24:47	00:00:00:44	44	100	337	307	14266	19		23.89	ON
2020-11-25	12:24:48	00:00:00:45	45	100	334	304	14571	19		23.88	ON
2020-11-25	12:24:49	00:00:00:46	46	100	333	303	14875	19		23.89	ON
2020-11-25	12:24:50	00:00:00:47	47	100	335	305	15179	20		23.88	ON
2020-11-25	12:24:51	00:00:00:48	48	100	335	305	15484	20		23.88	ON
2020-11-25	12:24:52	00:00:00:49	49	100	333	303	15788	20		23.88	ON
2020-11-25	12:24:53	00:00:00:50	50	100	333	303	16091	20		23.88	ON
2020-11-25	12:24:54	00:00:00:51	51	100	331	301	16392	20		23.88	ON
2020-11-25	12:24:55	00:00:00:52	52	100	330	300	16692	21		23.88	ON
2020-11-25	12:24:56	00:00:00:53	53	100	329	299	16992	21		23.88	ON
2020-11-25	12:24:57	00:00:00:54	54	100	329	299	17291	21		23.88	ON
2020-11-25	12:24:58	00:00:00:55	55	100	329	299	17590	21		23.88	ON
2020-11-25	12:24:59	00:00:00:56	56	100	327	297	17888	21		23.88	ON
2020-11-25	12:25:00	00:00:00:57	57	100	327	297	18185	22		23.88	ON
2020-11-25	12:25:01	00:00:00:58	58	100	325	295	18480	22		23.88	ON
2020-11-25	12:25:02	00:00:00:59	59	100	324	294	18775	22		23.88	ON
2020-11-25	12:25:03	00:00:01:00	60	100	324	294	19069	22		23.88	ON
2020-11-25	12:25:04	00:00:01:01	61	100	323	293	19362	23		23.88	ON
2020-11-25	12:25:05	00:00:01:02	62	100	323	293	19655	23		23.88	ON
2020-11-25	12:25:06	00:00:01:03	63	100	323	293	19948	24		23.88	ON
2020-11-25	12:25:07	00:00:01:04	64	100	323	293	20241	24		23.88	ON
2020-11-25	12:25:08	00:00:01:05	65	100	324	294	20533	24		23.88	ON
2020-11-25	12:25:09	00:00:01:06	66	100	323	293	20826	23		23.88	ON
2020-11-25	12:25:10	00:00:01:07	67	100	321	291	21118	23		23.88	ON
2020-11-25	12:25:11	00:00:01:08	68	100	319	289	21408	23		23.88	ON
2020-11-25	12:25:12	00:00:01:09	69	100	319	289	21697	24		23.88	ON
2020-11-25	12:25:13	00:00:01:10	70	100	319	289	21986	24		23.88	ON
2020-11-25	12:25:14	00:00:01:11	71	100	317	287	22274	24		23.88	ON
2020-11-25	12:25:15	00:00:01:12	72	100	314	284	22560	24		23.88	ON
2020-11-25	12:25:16	00:00:01:13	73	100	316	286	22844	24		23.88	ON
2020-11-25	12:25:17	00:00:01:14	74	100	314	284	23129	25		23.88	ON
2020-11-25	12:25:18	00:00:01:15	75	100	315	285	23414	25		23.88	ON
2020-11-25	12:25:19	00:00:01:16	76	100	314	284	23698	25		23.88	ON
2020-11-25	12:25:20	00:00:01:17	77	100	313	283	23982	25		23.88	ON
2020-11-25	12:25:21	00:00:01:18	78	100	313	283	24265	25		23.88	ON
2020-11-25	12:25:22	00:00:01:19	79	100	312	282	24548	26		23.88	ON
2020-11-25	12:25:23	00:00:01:20	80	100	311	281	24829	26		23.88	ON
2020-11-25	12:25:24	00:00:01:21	81	100	310	280	25110	27		23.88	ON
2020-11-25	12:25:25	00:00:01:22	82	100	310	280	25390	27		23.88	ON
2020-11-25	12:25:26	00:00:01:23	83	100	309	279	25669	27		23.88	ON
2020-11-25	12:25:27	00:00:01:24	84	100	309	279	25948	27		23.88	ON
2020-11-25	12:25:28	00:00:01:25	85	100	310	280	26227	27		23.87	ON
2020-11-25	12:25:29	00:00:01:26	86	100	309	279	26508	27		23.88	ON
2020-11-25	12:25:30	00:00:01:27	87	100	308	278	26786	27		23.88	ON
2020-11-25	12:25:31	00:00:01:28	88	100	308	278	27064	27		23.87	ON
2020-11-25	12:25:32	00:00:01:29	89	100	308	278	27343	27		23.87	ON
2020-11-25	12:25:33	00:00:01:30	90	100	307	277	27621	27		23.87	ON
2020-11-25	12:25:34	00:00:01:31	91	100	306	276	27897	28		23.88	ON
2020-11-25	12:25:35	00:00:01:32	92	100	304	274	28173	28		23.87	ON
2020-11-25	12:25:36	00:00:01:33	93	100	305	275	28447	27		23.87	ON
2020-11-25	12:25:37	00:00:01:34	94	100	307	277	28724	28		23.87	ON
2020-11-25	12:25:38	00:00:01:35	95	100	306	276	29000	28		23.87	ON
2020-11-25	12:25:39	00:00:01:36	96	100	306	276	29276	27		23.87	ON
2020-11-25	12:25:40	00:00:01:37	97	100	305	275	29551	28		23.87	ON
2020-11-25	12:25:41	00:00:01:38	98	100	304	274	29826	28		23.87	ON
2020-11-25	12:25:42	00:00:01:39	99	100	304	274	30100	28		23.87	ON
2020-11-25	12:25:43	00:00:01:40	100	100	303	273	30373	29		23.87	ON
2020-11-25	12:25:44	00:00:01:41	101	100	302	272	30646	28		23.87	ON
2020-11-25	12:25:45	00:00:01:42	102	100	301	271	30918	28		23.87	ON
2020-11-25	12:25:46	00:00:01:43	103	100	300	270	31189	29		23.87	ON
2020-11-25	12:25:47	00:00:01:44	104	100	301	271	31459	29		23.87	ON
2020-11-25	12:25:48	00:00:01:45	105	100	300	270	31729	29		23.86	ON
2020-11-25	12:25:49	00:00:01:46	106	100	299	269	31999	30		23.87	ON
2020-11-25	12:25:50	00:00:01:47	107	100	300	270	32269	30		23.87	ON
2020-11-25	12:25:51	00:00:01:48	108	100	300	270	32539	29		23.86	ON
2020-11-25	12:25:52	00:00:01:49	109	100	300	270	32809	30		23.86	ON
2020-11-25	12:25:53	00:00:01:50	110	100	298	268	33078	30		23.87	ON
2020-11-25	12:25:54	00:00:01:51	111	100	299	269	33347	30		23.87	ON
2020-11-25	12:25:55	00:00:01:52	112	100	298	268	33614	31		23.86	ON
2020-11-25	12:25:56	00:00:01:53	113	100	299	269	33882	30		23.87	ON
2020-11-25	12:25:57	00:00:01:54	114	100	299	269	34151	31		23.86	ON
2020-11-25	12:25:58	00:00:01:55	115	100	299	269	34420	31		23.86	ON
2020-11-25	12:25:59	00:00:01:56	116	100	298	268	34689	31		23.86	ON
2020-11-25	12:26:00	00:00:01:57	117	100	298	268	34957	32		23.86	ON
2020-11-25	12:26:01	00:00:01:58	118	100	298	268	35225	32		23.86	ON
2020-11-25	12:26:02	00:00:01:59	119	100	298	268	35493	32		23.86	ON
2020-11-25	12:26:03	00:00:02:00	120	100	297	267	35760	32		23.86	ON
2020-11-25	12:26:04	00:00:02:01	121	100	296	266	36026	32		23.86	ON
2020-11-25	12:26:05	00:00:02:02	122	100	296	266	36292	32		23.86	ON
2020-11-25	12:26:06	00:00:02:03	123	100	296	266	36558	33		23.86	ON
2020-11-25	12:26:07	00:00:02:04	124	100	295	265	36823	33		23.86	ON
2020-11-25	12:26:08	00:00:02:05	125	100	295	265	37088	33		23.86	ON
2020-11-25	12:26:09	00:00:02:06	126	100	294	264	37353	32		23.86	ON
2020-11-25	12:26:10	00:00:02:07	127	100	293	263	37616	33		23.86	ON
2020-11-25	12:26:11	00:00:02:08	128	100	293	263	37880	33		23.86	ON
2020-11-25	12:26:12	00:00:02:09	129	100	295	265	38144	34		23.85	ON
2020-11-25	12:26:13	00:00:02:10	130	100	295	265	38408	33		23.86	ON
2020-11-25	12:26:14	00:00:02:11	131	100	294	264	38672	34		23.86	ON
2020-11-25	12:26:15	00:00:02:12	132	100	292	262	38935	34		23.86	ON
2020-11-25	12:26:16	00:00:02:13	133	100	292	262	39197	34		23.85	ON
2020-11-25	12:26:17	00:00:02:14	134	100	291	261	39459	34		23.85	ON
2020-11-25	12:26:18	00:00:02:15	135	100	291	261	39720	34		23.85	ON
2020-11-25	12:26:19	00:00:02:16	136	100	292	262	39982	34		23.85	ON
2020-11-25	12:26:20	00:00:02:17	137	100	292	262	40244	34		23.85	ON
2020-11-25	12:26:21	00:00:02:18	138	100	291	261	40505	34		23.85	ON
2020-11-25	12:26:22	00:00:02:19	139	100	291	261	40766	34		23.85	ON
2020-11-25	12:26:23	00:00:02:20	140	100	291	261	41027	34		23.85	ON
2020-11-25	12:26:24	00:00:02:21	141	100	290	260	41287	35		23.85	ON
2020-11-25	12:26:25	00:00:02:22	142	100	289	259	41546	35		23.85	ON
2020-11-25	12:26:26	00:00:02:23	143	100	289	259	41805	35		23.85	ON
2020-11-25	12:26:27	00:00:02:24	144	100	288	258	42063	35		23.85	ON
2020-11-25	12:26:28	00:00:02:25	145	100	288	258	42321	35		23.85	ON
2020-11-25	12:26:29	00:00:02:26	146	100	288	258	42579	35		23.85	ON
2020-11-25	12:26:30	00:00:02:27	147	100	288	258	42837	36		23.85	ON
2020-11-25	12:26:31	00:00:02:28	148	100	290	260	43096	36		23.85	ON
2020-11-25	12:26:32	00:00:02:29	149	100	290	260	43356	36		23.85	ON
2020-11-25	12:26:33	00:00:02:30	150	100	289	259	43615	36		23.85	ON
2020-11-25	12:26:34	00:00:02:31	151	100	288	258	43874	36		23.85	ON
2020-11-25	12:26:35	00:00:02:32	152	100	287	257	44131	36		23.85	ON
2020-11-25	12:26:36	00:00:02:33	153	100	287	257	44388	36		23.85	ON
2020-11-25	12:26:37	00:00:02:34	154	100	286	256	44645	36		23.85	ON
2020-11-25	12:26:38	00:00:02:35	155	100	287	257	44901	36		23.85	ON
2020-11-25	12:26:39	00:00:02:36	156	100	286	256	45158	36		23.85	ON
2020-11-25	12:26:40	00:00:02:37	157	100	287	257	45414	36		23.85	ON
2020-11-25	12:26:41	00:00:02:38	158	100	286	256	45671	37		23.85	ON
2020-11-25	12:26:42	00:00:02:39	159	100	286	256	45927	37		23.85	ON
2020-11-25	12:26:43	00:00:02:40	160	100	286	256	46183	36		23.85	ON
2020-11-25	12:26:44	00:00:02:41	161	100	285	255	46438	37		23.85	ON
2020-11-25	12:26:45	00:00:02:42	162	100	285	255	46693	37		23.85	ON
2020-11-25	12:26:46	00:00:02:43	163	100	285	255	46948	37		23.85	ON
2020-11-25	12:26:47	00:00:02:44	164	100	285	255	47203	37		23.85	ON
2020-11-25	12:26:48	00:00:02:45	165	100	284	254	47458	37		23.85	ON
2020-11-25	12:26:49	00:00:02:46	166	100	285	255	47712	38		23.85	ON
2020-11-25	12:26:50	00:00:02:47	167	100	285	255	47967	38		23.85	ON
2020-11-25	12:26:51	00:00:02:48	168	100	286	256	48222	38		23.85	ON
2020-11-25	12:26:52	00:00:02:49	169	100	286	256	48478	38		23.85	ON
2020-11-25	12:26:53	00:00:02:50	170	100	286	256	48733	38		23.84	ON
2020-11-25	12:26:54	00:00:02:51	171	100	287	257	48991	39		23.85	ON
2020-11-25	12:26:55	00:00:02:52	172	100	285	255	49247	39		23.85	ON
2020-11-25	12:26:56	00:00:02:53	173	100	285	255	49501	39		23.84	ON
2020-11-25	12:26:57	00:00:02:54	174	100	284	254	49755	39		23.84	ON
2020-11-25	12:26:58	00:00:02:55	175	100	283	253	50009	39		23.84	ON
2020-11-25	12:26:59	00:00:02:56	176	100	284	254	50263	40		23.85	ON
2020-11-25	12:27:00	00:00:02:57	177	100	285	255	50517	40		23.84	ON
2020-11-25	12:27:01	00:00:02:58	178	100	285	255	50772	40		23.84	ON
2020-11-25	12:27:02	00:00:02:59	179	100	285	255	51026	40		23.84	ON
2020-11-25	12:27:03	00:00:03:00	180	100	286	256	51282	40		23.84	ON
2020-11-25	12:27:04	00:00:03:01	181	100	284	254	51537	40		23.84	ON
2020-11-25	12:27:05	00:00:03:02	182	100	284	254	51791	40		23.84	ON
2020-11-25	12:27:06	00:00:03:03	183	100	284	254	52045	40		23.84	ON
2020-11-25	12:27:07	00:00:03:04	184	100	284	254	52299	40		23.84	ON
2020-11-25	12:27:08	00:00:03:05	185	100	284	254	52552	40		23.84	ON
2020-11-25	12:27:09	00:00:03:06	186	100	283	253	52806	41		23.84	ON
2020-11-25	12:27:10	00:00:03:07	187	100	283	253	53059	40		23.84	ON
2020-11-25	12:27:11	00:00:03:08	188	100	285	255	53312	41		23.83	ON
2020-11-25	12:27:12	00:00:03:09	189	100	285	255	53567	42		23.84	ON
2020-11-25	12:27:13	00:00:03:10	190	100	285	255	53822	41		23.84	ON
2020-11-25	12:27:14	00:00:03:11	191	100	283	253	54077	41		23.84	ON
2020-11-25	12:27:15	00:00:03:12	192	100	283	253	54330	41		23.84	ON
2020-11-25	12:27:16	00:00:03:13	193	100	283	253	54582	42		23.83	ON
2020-11-25	12:27:17	00:00:03:14	194	100	283	253	54834	42		23.83	ON
2020-11-25	12:27:18	00:00:03:15	195	100	282	252	55086	42		23.83	ON
2020-11-25	12:27:19	00:00:03:16	196	100	282	252	55338	42		23.84	ON
2020-11-25	12:27:20	00:00:03:17	197	100	282	252	55590	42		23.83	ON
2020-11-25	12:27:21	00:00:03:18	198	100	282	252	55842	43		23.83	ON
2020-11-25	12:27:22	00:00:03:19	199	100	282	252	56094	43		23.83	ON
2020-11-25	12:27:23	00:00:03:20	200	100	281	251	56345	42		23.83	ON
2020-11-25	12:27:24	00:00:03:21	201	100	282	252	56596	43		23.83	ON
2020-11-25	12:27:25	00:00:03:22	202	100	282	252	56848	43		23.83	ON
2020-11-25	12:27:26	00:00:03:23	203	100	281	251	57099	43		23.83	ON
2020-11-25	12:27:27	00:00:03:24	204	100	280	250	57350	43		23.83	ON
2020-11-25	12:27:28	00:00:03:25	205	100	280	250	57600	43		23.83	ON
2020-11-25	12:27:29	00:00:03:26	206	100	279	249	57849	44		23.83	ON
2020-11-25	12:27:30	00:00:03:27	207	100	280	250	58099	44		23.83	ON
2020-11-25	12:27:31	00:00:03:28	208	100	280	250	58349	44		23.83	ON
2020-11-25	12:27:32	00:00:03:29	209	100	280	250	58598	44		23.83	ON
2020-11-25	12:27:33	00:00:03:30	210	100	279	249	58848	44		23.83	ON
2020-11-25	12:27:34	00:00:03:31	211	100	280	250	59098	44		23.83	ON
2020-11-25	12:27:35	00:00:03:32	212	100	279	249	59347	44		23.83	ON
2020-11-25	12:27:36	00:00:03:33	213	100	278	248	59596	44		23.83	ON
2020-11-25	12:27:37	00:00:03:34	214	100	279	249	59845	45		23.83	ON
2020-11-25	12:27:38	00:00:03:35	215	100	279	249	60093	44		23.83	ON
2020-11-25	12:27:39	00:00:03:36	216	100	276	246	60340	44		23.83	ON
2020-11-25	12:27:40	00:00:03:37	217	100	279	249	60588	44		23.83	ON
2020-11-25	12:27:41	00:00:03:38	218	100	278	248	60835	45		23.83	ON
2020-11-25	12:27:42	00:00:03:39	219	100	277	247	61083	45		23.83	ON
2020-11-25	12:27:43	00:00:03:40	220	100	277	247	61330	45		23.83	ON
2020-11-25	12:27:44	00:00:03:41	221	100	277	247	61576	45		23.83	ON
2020-11-25	12:27:45	00:00:03:42	222	100	276	246	61823	45		23.83	ON
2020-11-25	12:27:46	00:00:03:43	223	100	276	246	62069	45		23.83	ON
2020-11-25	12:27:47	00:00:03:44	224	100	275	245	62314	45		23.83	ON
2020-11-25	12:27:48	00:00:03:45	225	100	275	245	62560	45		23.83	ON
2020-11-25	12:27:49	00:00:03:46	226	100	274	244	62804	45		23.83	ON
2020-11-25	12:27:50	00:00:03:47	227	100	273	243	63048	46		23.83	ON
2020-11-25	12:27:51	00:00:03:48	228	100	274	244	63291	45		23.83	ON
2020-11-25	12:27:52	00:00:03:49	229	100	273	243	63535	46		23.82	ON
2020-11-25	12:27:53	00:00:03:50	230	100	274	244	63779	46		23.83	ON
2020-11-25	12:27:54	00:00:03:51	231	100	275	245	64024	46		23.83	ON
2020-11-25	12:27:55	00:00:03:52	232	100	274	244	64268	47		23.82	ON
2020-11-25	12:27:56	00:00:03:53	233	100	275	245	64512	46		23.83	ON
2020-11-25	12:27:57	00:00:03:54	234	100	273	243	64756	47		23.82	ON
2020-11-25	12:27:58	00:00:03:55	235	100	273	243	64999	47		23.82	ON
2020-11-25	12:27:59	00:00:03:56	236	100	271	241	65241	47		23.82	ON
2020-11-25	12:28:00	00:00:03:57	237	100	271	241	65482	47		23.82	ON
2020-11-25	12:28:01	00:00:03:58	238	100	272	242	65723	47		23.82	ON
2020-11-25	12:28:02	00:00:03:59	239	100	272	242	65965	47		23.82	ON
2020-11-25	12:28:03	00:00:04:00	STOP	100	272	242	66062	47		23.82	Time Limit

## Sheet: Hoja4
Manufacturer	Hielscher Ultrasonics GmbH
Website	http://www.hielscher.com
Device	UP400St
Sonotrode	S24d14D
Booster
SD Version	[060617]
Serial No.	351117312
Netbios	ULTRASONICS
Start-Date	2020-11-25 12:02:31
Comment	Sucrose 60%
date	time	Duration	Duration	Amplitude	Crosspower	Netpower	Energy	Temperature	Pressure	Frequency	Status
yyyy-mm-dd	hh:mm:ss	ddhhmmss	s	%	W	W	Ws	°C	barg	kHz
2020-11-25	12:02:32	00:00:00:01	1	50	172	159	121	9		23.95	ON		dT/dt
2020-11-25	12:02:33	00:00:00:02	2	50	169	156	275	9		23.94	ON		0.0922088	6.63447
2020-11-25	12:02:34	00:00:00:03	3	50	173	160	435	9		23.94	ON
2020-11-25	12:02:35	00:00:00:04	4	50	172	159	594	9		23.93	ON
2020-11-25	12:02:36	00:00:00:05	5	50	171	158	753	9		23.93	ON
2020-11-25	12:02:37	00:00:00:06	6	50	169	156	909	8		23.93	ON
2020-11-25	12:02:38	00:00:00:07	7	50	168	155	1065	8		23.93	ON
2020-11-25	12:02:39	00:00:00:08	8	50	169	156	1220	8		23.93	ON
2020-11-25	12:02:47	00:00:00:16	16	50	172	159	2559	9		23.93	ON
2020-11-25	12:02:48	00:00:00:17	17	50	171	158	2718	9		23.93	ON
2020-11-25	12:02:49	00:00:00:18	18	50	171	158	2876	9		23.92	ON
2020-11-25	12:02:50	00:00:00:19	19	50	170	157	3033	9		23.93	ON
2020-11-25	12:02:51	00:00:00:20	20	50	170	157	3190	9		23.93	ON
2020-11-25	12:02:52	00:00:00:21	21	50	170	157	3347	9		23.92	ON
2020-11-25	12:02:53	00:00:00:22	22	50	169	156	3504	9		23.92	ON
2020-11-25	12:02:54	00:00:00:23	23	50	169	156	3659	9		23.93	ON
2020-11-25	12:02:55	00:00:00:24	24	50	168	155	3815	9		23.92	ON
2020-11-25	12:02:56	00:00:00:25	25	50	168	155	3970	9		23.92	ON
2020-11-25	12:02:57	00:00:00:26	26	50	168	155	4125	9		23.92	ON
2020-11-25	12:02:58	00:00:00:27	27	50	168	155	4280	9		23.92	ON
2020-11-25	12:02:59	00:00:00:28	28	50	167	154	4434	9		23.92	ON
2020-11-25	12:03:00	00:00:00:29	29	50	168	155	4588	10		23.92	ON
2020-11-25	12:03:01	00:00:00:30	30	50	168	155	4743	9		23.92	ON
2020-11-25	12:03:02	00:00:00:31	31	50	168	155	4898	10		23.92	ON
2020-11-25	12:03:03	00:00:00:32	32	50	168	155	5053	9		23.92	ON
2020-11-25	12:03:04	00:00:00:33	33	50	167	154	5208	10		23.92	ON
2020-11-25	12:03:05	00:00:00:34	34	50	167	154	5362	10		23.92	ON
2020-11-25	12:03:06	00:00:00:35	35	50	167	154	5517	10		23.92	ON
2020-11-25	12:03:07	00:00:00:36	36	50	167	154	5671	11		23.92	ON
2020-11-25	12:03:08	00:00:00:37	37	50	167	154	5825	10		23.92	ON
2020-11-25	12:03:09	00:00:00:38	38	50	166	153	5978	10		23.92	ON
2020-11-25	12:03:10	00:00:00:39	39	50	167	154	6131	9		23.92	ON
2020-11-25	12:03:11	00:00:00:40	40	50	167	154	6285	9		23.92	ON
2020-11-25	12:03:12	00:00:00:41	41	50	166	153	6438	9		23.92	ON
2020-11-25	12:03:13	00:00:00:42	42	50	166	153	6591	9		23.92	ON
2020-11-25	12:03:14	00:00:00:43	43	50	166	153	6744	9		23.92	ON
2020-11-25	12:03:15	00:00:00:44	44	50	165	152	6896	9		23.92	ON
2020-11-25	12:03:16	00:00:00:45	45	50	165	152	7048	9		23.92	ON
2020-11-25	12:03:17	00:00:00:46	46	50	165	152	7200	9		23.92	ON
2020-11-25	12:03:18	00:00:00:47	47	50	165	152	7352	9		23.92	ON
2020-11-25	12:03:19	00:00:00:48	48	50	165	152	7504	10		23.92	ON
2020-11-25	12:03:20	00:00:00:49	49	50	165	152	7656	9		23.92	ON
2020-11-25	12:03:21	00:00:00:50	50	50	166	153	7809	10		23.92	ON
2020-11-25	12:03:22	00:00:00:51	51	50	165	152	7961	10		23.92	ON
2020-11-25	12:03:23	00:00:00:52	52	50	165	152	8113	10		23.92	ON
2020-11-25	12:03:24	00:00:00:53	53	50	165	152	8265	10		23.92	ON
2020-11-25	12:03:25	00:00:00:54	54	50	165	152	8418	10		23.92	ON
2020-11-25	12:03:26	00:00:00:55	55	50	164	151	8569	10		23.92	ON
2020-11-25	12:03:27	00:00:00:56	56	50	165	152	8721	10		23.92	ON
2020-11-25	12:03:28	00:00:00:57	57	50	164	151	8872	10		23.92	ON
2020-11-25	12:03:29	00:00:00:58	58	50	164	151	9023	10		23.92	ON
2020-11-25	12:03:30	00:00:00:59	59	50	163	150	9173	10		23.92	ON
2020-11-25	12:03:31	00:00:01:00	60	50	163	150	9323	11		23.92	ON
2020-11-25	12:03:32	00:00:01:01	61	50	162	149	9473	11		23.92	ON
2020-11-25	12:03:33	00:00:01:02	62	50	162	149	9622	11		23.92	ON
2020-11-25	12:03:34	00:00:01:03	63	50	162	149	9771	11		23.92	ON
2020-11-25	12:03:35	00:00:01:04	64	50	161	148	9919	11		23.92	ON
2020-11-25	12:03:36	00:00:01:05	65	50	162	149	10068	11		23.92	ON
2020-11-25	12:03:37	00:00:01:06	66	50	161	148	10216	11		23.92	ON
2020-11-25	12:03:38	00:00:01:07	67	50	160	147	10363	11		23.92	ON
2020-11-25	12:03:39	00:00:01:08	68	50	160	147	10510	11		23.92	ON
2020-11-25	12:03:40	00:00:01:09	69	50	160	147	10657	12		23.92	ON
2020-11-25	12:03:41	00:00:01:10	70	50	160	147	10804	13		23.92	ON
2020-11-25	12:03:42	00:00:01:11	71	50	160	147	10951	13		23.92	ON
2020-11-25	12:03:43	00:00:01:12	72	50	160	147	11098	13		23.92	ON
2020-11-25	12:03:44	00:00:01:13	73	50	159	146	11245	13		23.92	ON
2020-11-25	12:03:45	00:00:01:14	74	50	160	147	11392	13		23.91	ON
2020-11-25	12:03:46	00:00:01:15	75	50	160	147	11539	14		23.92	ON
2020-11-25	12:03:47	00:00:01:16	76	50	159	146	11685	15		23.91	ON
2020-11-25	12:03:48	00:00:01:17	77	50	159	146	11831	14		23.92	ON
2020-11-25	12:03:49	00:00:01:18	78	50	159	146	11977	14		23.92	ON
2020-11-25	12:03:50	00:00:01:19	79	50	159	146	12123	15		23.92	ON
2020-11-25	12:03:51	00:00:01:20	80	50	159	146	12269	15		23.91	ON
2020-11-25	12:03:52	00:00:01:21	81	50	158	145	12414	15		23.92	ON
2020-11-25	12:03:53	00:00:01:22	82	50	158	145	12559	15		23.91	ON
2020-11-25	12:03:54	00:00:01:23	83	50	158	145	12704	15		23.92	ON
2020-11-25	12:03:55	00:00:01:24	84	50	158	145	12849	16		23.92	ON
2020-11-25	12:03:56	00:00:01:25	85	50	158	145	12994	15		23.92	ON
2020-11-25	12:03:57	00:00:01:26	86	50	157	144	13138	15		23.92	ON
2020-11-25	12:03:58	00:00:01:27	87	50	157	144	13283	15		23.91	ON
2020-11-25	12:03:59	00:00:01:28	88	50	157	144	13427	15		23.92	ON
2020-11-25	12:04:00	00:00:01:29	89	50	157	144	13571	14		23.92	ON
2020-11-25	12:04:01	00:00:01:30	90	50	157	144	13715	14		23.91	ON
2020-11-25	12:04:02	00:00:01:31	91	50	156	143	13858	13		23.91	ON
2020-11-25	12:04:03	00:00:01:32	92	50	156	143	14001	14		23.92	ON
2020-11-25	12:04:04	00:00:01:33	93	50	156	143	14144	15		23.91	ON
2020-11-25	12:04:05	00:00:01:34	94	50	156	143	14287	15		23.91	ON
2020-11-25	12:04:06	00:00:01:35	95	50	155	142	14429	15		23.92	ON
2020-11-25	12:04:07	00:00:01:36	96	50	155	142	14571	15		23.91	ON
2020-11-25	12:04:08	00:00:01:37	97	50	155	142	14714	15		23.92	ON
2020-11-25	12:04:09	00:00:01:38	98	50	155	142	14856	15		23.92	ON
2020-11-25	12:04:10	00:00:01:39	99	50	155	142	14998	16		23.92	ON
2020-11-25	12:04:11	00:00:01:40	100	50	155	142	15140	15		23.91	ON
2020-11-25	12:04:12	00:00:01:41	101	50	155	142	15282	15		23.91	ON
2020-11-25	12:04:13	00:00:01:42	102	50	154	141	15423	16		23.91	ON
2020-11-25	12:04:14	00:00:01:43	103	50	154	141	15564	17		23.91	ON
2020-11-25	12:04:15	00:00:01:44	104	50	153	140	15704	16		23.91	ON
2020-11-25	12:04:16	00:00:01:45	105	50	153	140	15845	16		23.91	ON
2020-11-25	12:04:17	00:00:01:46	106	50	154	141	15985	16		23.91	ON
2020-11-25	12:04:18	00:00:01:47	107	50	153	140	16125	17		23.91	ON
2020-11-25	12:04:19	00:00:01:48	108	50	153	140	16265	16		23.91	ON
2020-11-25	12:04:20	00:00:01:49	109	50	153	140	16405	17		23.91	ON
2020-11-25	12:04:21	00:00:01:50	110	50	153	140	16545	17		23.91	ON
2020-11-25	12:04:22	00:00:01:51	111	50	153	140	16685	17		23.91	ON
2020-11-25	12:04:23	00:00:01:52	112	50	153	140	16825	17		23.91	ON
2020-11-25	12:04:24	00:00:01:53	113	50	153	140	16965	17		23.91	ON
2020-11-25	12:04:25	00:00:01:54	114	50	152	139	17104	18		23.91	ON
2020-11-25	12:04:26	00:00:01:55	115	50	152	139	17243	18		23.91	ON
2020-11-25	12:04:27	00:00:01:56	116	50	152	139	17382	18		23.91	ON
2020-11-25	12:04:28	00:00:01:57	117	50	151	138	17521	18		23.91	ON
2020-11-25	12:04:29	00:00:01:58	118	50	152	139	17660	18		23.91	ON
2020-11-25	12:04:30	00:00:01:59	119	50	151	138	17798	18		23.91	ON
2020-11-25	12:04:31	00:00:02:00	120	50	151	138	17936	18		23.91	ON
2020-11-25	12:04:32	00:00:02:01	121	50	151	138	18074	18		23.91	ON
2020-11-25	12:04:33	00:00:02:02	122	50	151	138	18212	19		23.91	ON
2020-11-25	12:04:34	00:00:02:03	123	50	151	138	18350	19		23.91	ON
2020-11-25	12:04:35	00:00:02:04	124	50	150	137	18488	20		23.91	ON
2020-11-25	12:04:36	00:00:02:05	125	50	150	137	18625	20		23.91	ON
2020-11-25	12:04:37	00:00:02:06	126	50	150	137	18762	20		23.91	ON
2020-11-25	12:04:38	00:00:02:07	127	50	150	137	18899	20		23.91	ON
2020-11-25	12:04:39	00:00:02:08	128	50	149	136	19036	20		23.91	ON
2020-11-25	12:04:40	00:00:02:09	129	50	149	136	19172	20		23.9	ON
2020-11-25	12:04:41	00:00:02:10	130	50	148	135	19307	20		23.9	ON
2020-11-25	12:04:42	00:00:02:11	131	50	148	135	19442	21		23.91	ON
2020-11-25	12:04:43	00:00:02:12	132	50	147	134	19577	20		23.9	ON
2020-11-25	12:04:44	00:00:02:13	133	50	147	134	19711	20		23.9	ON
2020-11-25	12:04:45	00:00:02:14	134	50	147	134	19845	20		23.9	ON
2020-11-25	12:04:46	00:00:02:15	135	50	147	134	19979	20		23.9	ON
2020-11-25	12:04:47	00:00:02:16	136	50	146	133	20112	19		23.9	ON
2020-11-25	12:04:48	00:00:02:17	137	50	147	134	20246	19		23.9	ON
2020-11-25	12:04:49	00:00:02:18	138	50	147	134	20380	19		23.9	ON
2020-11-25	12:04:50	00:00:02:19	139	50	147	134	20514	20		23.9	ON
2020-11-25	12:04:51	00:00:02:20	140	50	148	135	20649	20		23.9	ON
2020-11-25	12:04:52	00:00:02:21	141	50	148	135	20784	20		23.9	ON
2020-11-25	12:04:53	00:00:02:22	142	50	148	135	20919	20		23.9	ON
2020-11-25	12:04:54	00:00:02:23	143	50	147	134	21053	20		23.9	ON
2020-11-25	12:04:55	00:00:02:24	144	50	147	134	21187	21		23.9	ON
2020-11-25	12:04:56	00:00:02:25	145	50	147	134	21321	21		23.9	ON
2020-11-25	12:04:57	00:00:02:26	146	50	147	134	21455	21		23.9	ON
2020-11-25	12:04:58	00:00:02:27	147	50	147	134	21589	21		23.9	ON
2020-11-25	12:04:59	00:00:02:28	148	50	146	133	21722	21		23.9	ON
2020-11-25	12:05:00	00:00:02:29	149	50	146	133	21855	21		23.9	ON
2020-11-25	12:05:01	00:00:02:30	150	50	146	133	21988	21		23.9	ON
2020-11-25	12:05:02	00:00:02:31	151	50	146	133	22121	21		23.9	ON
2020-11-25	12:05:03	00:00:02:32	152	50	145	132	22254	21		23.9	ON
2020-11-25	12:05:04	00:00:02:33	153	50	145	132	22386	21		23.9	ON
2020-11-25	12:05:05	00:00:02:34	154	50	145	132	22518	21		23.9	ON
2020-11-25	12:05:06	00:00:02:35	155	50	145	132	22650	21		23.9	ON
2020-11-25	12:05:07	00:00:02:36	156	50	146	133	22783	21		23.9	ON
2020-11-25	12:05:08	00:00:02:37	157	50	145	132	22915	21		23.9	ON
2020-11-25	12:05:09	00:00:02:38	158	50	145	132	23047	21		23.9	ON
2020-11-25	12:05:10	00:00:02:39	159	50	145	132	23179	21		23.9	ON
2020-11-25	12:05:11	00:00:02:40	160	50	145	132	23311	22		23.9	ON
2020-11-25	12:05:12	00:00:02:41	161	50	145	132	23443	22		23.9	ON
2020-11-25	12:05:13	00:00:02:42	162	50	145	132	23575	22		23.9	ON
2020-11-25	12:05:14	00:00:02:43	163	50	145	132	23707	23		23.9	ON
2020-11-25	12:05:15	00:00:02:44	164	50	145	132	23839	22		23.9	ON
2020-11-25	12:05:16	00:00:02:45	165	50	145	132	23971	22		23.9	ON
2020-11-25	12:05:17	00:00:02:46	166	50	145	132	24103	22		23.9	ON
2020-11-25	12:05:18	00:00:02:47	167	50	144	131	24234	22		23.9	ON
2020-11-25	12:05:19	00:00:02:48	168	50	145	132	24366	22		23.9	ON
2020-11-25	12:05:20	00:00:02:49	169	50	145	132	24498	23		23.9	ON
2020-11-25	12:05:21	00:00:02:50	170	50	144	131	24629	24		23.9	ON
2020-11-25	12:05:22	00:00:02:51	171	50	144	131	24760	23		23.9	ON
2020-11-25	12:05:23	00:00:02:52	172	50	144	131	24891	23		23.9	ON
2020-11-25	12:05:24	00:00:02:53	173	50	144	131	25022	23		23.9	ON
2020-11-25	12:05:25	00:00:02:54	174	50	144	131	25153	24		23.9	ON
2020-11-25	12:05:26	00:00:02:55	175	50	144	131	25284	24		23.9	ON
2020-11-25	12:05:27	00:00:02:56	176	50	144	131	25415	24		23.9	ON
2020-11-25	12:05:28	00:00:02:57	177	50	144	131	25546	24		23.9	ON
2020-11-25	12:05:29	00:00:02:58	178	50	144	131	25677	24		23.9	ON
2020-11-25	12:05:30	00:00:02:59	179	50	144	131	25809	24		23.9	ON
2020-11-25	12:05:31	00:00:03:00	180	50	144	131	25940	24		23.9	ON
2020-11-25	12:05:32	00:00:03:01	181	50	144	131	26071	25		23.9	ON
2020-11-25	12:05:33	00:00:03:02	182	50	144	131	26202	25		23.9	ON
2020-11-25	12:05:34	00:00:03:03	183	50	144	131	26333	24		23.9	ON
2020-11-25	12:05:35	00:00:03:04	184	50	144	131	26464	25		23.9	ON
2020-11-25	12:05:36	00:00:03:05	185	50	144	131	26595	25		23.9	ON
2020-11-25	12:05:37	00:00:03:06	186	50	144	131	26726	25		23.9	ON
2020-11-25	12:05:38	00:00:03:07	187	50	144	131	26857	25		23.89	ON
2020-11-25	12:05:39	00:00:03:08	188	50	144	131	26988	25		23.9	ON
2020-11-25	12:05:40	00:00:03:09	189	50	144	131	27119	25		23.9	ON
2020-11-25	12:05:41	00:00:03:10	190	50	144	131	27250	25		23.9	ON
2020-11-25	12:05:42	00:00:03:11	191	50	144	131	27380	25		23.89	ON
2020-11-25	12:05:43	00:00:03:12	192	50	144	131	27511	25		23.89	ON
2020-11-25	12:05:44	00:00:03:13	193	50	144	131	27642	25		23.89	ON
2020-11-25	12:05:45	00:00:03:14	194	50	144	131	27773	25		23.89	ON
2020-11-25	12:05:46	00:00:03:15	195	50	144	131	27904	25		23.89	ON
2020-11-25	12:05:47	00:00:03:16	196	50	144	131	28035	25		23.89	ON
2020-11-25	12:05:48	00:00:03:17	197	50	143	130	28166	25		23.89	ON
2020-11-25	12:05:49	00:00:03:18	198	50	143	130	28296	25		23.89	ON
2020-11-25	12:05:50	00:00:03:19	199	50	142	129	28426	25		23.89	ON
2020-11-25	12:05:51	00:00:03:20	200	50	142	129	28555	25		23.89	ON
2020-11-25	12:05:52	00:00:03:21	201	50	143	130	28685	25		23.89	ON
2020-11-25	12:05:53	00:00:03:22	202	50	142	129	28814	25		23.89	ON
2020-11-25	12:05:54	00:00:03:23	203	50	142	129	28944	25		23.89	ON
2020-11-25	12:05:55	00:00:03:24	204	50	142	129	29073	25		23.89	ON
2020-11-25	12:05:56	00:00:03:25	205	50	142	129	29202	25		23.89	ON
2020-11-25	12:05:57	00:00:03:26	206	50	142	129	29331	25		23.89	ON
2020-11-25	12:05:58	00:00:03:27	207	50	143	130	29460	25		23.89	ON
2020-11-25	12:05:59	00:00:03:28	208	50	143	130	29589	25		23.89	ON
2020-11-25	12:06:00	00:00:03:29	209	50	143	130	29719	25		23.89	ON
2020-11-25	12:06:01	00:00:03:30	210	50	142	129	29849	25		23.89	ON
2020-11-25	12:06:02	00:00:03:31	211	50	142	129	29978	25		23.89	ON
2020-11-25	12:06:03	00:00:03:32	212	50	141	128	30107	25		23.89	ON
2020-11-25	12:06:04	00:00:03:33	213	50	142	129	30235	25		23.89	ON
2020-11-25	12:06:05	00:00:03:34	214	50	142	129	30364	25		23.89	ON
2020-11-25	12:06:06	00:00:03:35	215	50	142	129	30493	26		23.89	ON
2020-11-25	12:06:07	00:00:03:36	216	50	142	129	30622	26		23.89	ON
2020-11-25	12:06:08	00:00:03:37	217	50	141	128	30750	26		23.89	ON
2020-11-25	12:06:09	00:00:03:38	218	50	141	128	30879	26		23.89	ON
2020-11-25	12:06:10	00:00:03:39	219	50	141	128	31007	26		23.89	ON
2020-11-25	12:06:11	00:00:03:40	220	50	141	128	31135	26		23.89	ON
2020-11-25	12:06:12	00:00:03:41	221	50	141	128	31263	26		23.89	ON
2020-11-25	12:06:13	00:00:03:42	222	50	140	127	31391	27		23.89	ON
2020-11-25	12:06:14	00:00:03:43	223	50	141	128	31518	27		23.88	ON
2020-11-25	12:06:15	00:00:03:44	224	50	141	128	31646	27		23.88	ON
2020-11-25	12:06:16	00:00:03:45	225	50	140	127	31774	27		23.88	ON
2020-11-25	12:06:17	00:00:03:46	226	50	141	128	31901	27		23.89	ON
2020-11-25	12:06:18	00:00:03:47	227	50	141	128	32029	27		23.88	ON
2020-11-25	12:06:19	00:00:03:48	228	50	141	128	32157	27		23.88	ON
2020-11-25	12:06:20	00:00:03:49	229	50	141	128	32285	27		23.88	ON
2020-11-25	12:06:21	00:00:03:50	230	50	141	128	32413	28		23.88	ON
2020-11-25	12:06:22	00:00:03:51	231	50	141	128	32541	27		23.88	ON
2020-11-25	12:06:23	00:00:03:52	232	50	141	128	32669	27		23.88	ON
2020-11-25	12:06:24	00:00:03:53	233	50	141	128	32797	27		23.88	ON
2020-11-25	12:06:25	00:00:03:54	234	50	141	128	32925	27		23.88	ON
2020-11-25	12:06:26	00:00:03:55	235	50	140	127	33052	27		23.88	ON
2020-11-25	12:06:27	00:00:03:56	236	50	140	127	33179	27		23.88	ON
2020-11-25	12:06:28	00:00:03:57	237	50	140	127	33307	27		23.88	ON
2020-11-25	12:06:29	00:00:03:58	238	50	140	127	33434	27		23.88	ON
2020-11-25	12:06:30	00:00:03:59	239	50	139	126	33560	27		23.88	ON
2020-11-25	12:06:31	00:00:04:00	STOP	50	139	126	33610	27		23.88	Time Limit

## Sheet: Hoja5
Manufacturer	Hielscher Ultrasonics GmbH
Website	http://www.hielscher.com
Device	UP400St
Sonotrode	S24d7
Booster
SD Version	[060617]
Serial No.	351117312
Netbios	ULTRASONICS
Start-Date	2020-11-25 15:05:56
Comment	Sucrose 60%
date	time	Duration	Duration	Amplitude	Crosspower	Netpower	Energy	Temperature	Pressure	Frequency	Status
yyyy-mm-dd	hh:mm:ss	ddhhmmss	s	%	W	W	Ws	°C	barg	kHz
2020-11-25	15:05:57	00:00:00:01	1	100	226	198	110	10		23.94	ON		dT/dt
2020-11-25	15:05:58	00:00:00:02	2	100	219	191	302	10		23.93	ON		0.100105	9.6784
2020-11-25	15:05:59	00:00:00:03	3	100	218	190	494	9		23.93	ON
2020-11-25	15:06:00	00:00:00:04	4	100	217	189	684	10		23.93	ON
2020-11-25	15:06:01	00:00:00:05	5	100	219	191	874	9		23.93	ON
2020-11-25	15:06:02	00:00:00:06	6	100	218	190	1064	9		23.93	ON
2020-11-25	15:06:03	00:00:00:07	7	100	218	190	1256	9		23.92	ON
2020-11-25	15:06:04	00:00:00:08	8	100	220	192	1447	9		23.93	ON
2020-11-25	15:06:12	00:00:00:16	16	100	217	189	3133	11		23.92	ON
2020-11-25	15:06:13	00:00:00:17	17	100	218	190	3323	11		23.92	ON
2020-11-25	15:06:14	00:00:00:18	18	100	217	189	3512	12		23.92	ON
2020-11-25	15:06:15	00:00:00:19	19	100	217	189	3701	11		23.92	ON
2020-11-25	15:06:16	00:00:00:20	20	100	216	188	3890	12		23.92	ON
2020-11-25	15:06:17	00:00:00:21	21	100	215	187	4077	12		23.92	ON
2020-11-25	15:06:18	00:00:00:22	22	100	214	186	4264	12		23.91	ON
2020-11-25	15:06:19	00:00:00:23	23	100	215	187	4450	12		23.92	ON
2020-11-25	15:06:20	00:00:00:24	24	100	215	187	4637	12		23.92	ON
2020-11-25	15:06:21	00:00:00:25	25	100	215	187	4824	12		23.92	ON
2020-11-25	15:06:22	00:00:00:26	26	100	212	184	5009	12		23.91	ON
2020-11-25	15:06:23	00:00:00:27	27	100	212	184	5193	13		23.91	ON
2020-11-25	15:06:24	00:00:00:28	28	100	214	186	5378	13		23.91	ON
2020-11-25	15:06:25	00:00:00:29	29	100	213	185	5563	13		23.91	ON
2020-11-25	15:06:26	00:00:00:30	30	100	212	184	5748	13		23.91	ON
2020-11-25	15:06:27	00:00:00:31	31	100	212	184	5932	13		23.91	ON
2020-11-25	15:06:28	00:00:00:32	32	100	211	183	6116	13		23.91	ON
2020-11-25	15:06:29	00:00:00:33	33	100	211	183	6299	13		23.91	ON
2020-11-25	15:06:30	00:00:00:34	34	100	211	183	6482	13		23.91	ON
2020-11-25	15:06:31	00:00:00:35	35	100	211	183	6665	13		23.91	ON
2020-11-25	15:06:32	00:00:00:36	36	100	213	185	6849	14		23.91	ON
2020-11-25	15:06:33	00:00:00:37	37	100	212	184	7033	14		23.91	ON
2020-11-25	15:06:34	00:00:00:38	38	100	210	182	7215	14		23.9	ON
2020-11-25	15:06:35	00:00:00:39	39	100	209	181	7397	14		23.9	ON
2020-11-25	15:06:36	00:00:00:40	40	100	210	182	7578	14		23.9	ON
2020-11-25	15:06:37	00:00:00:41	41	100	210	182	7760	14		23.9	ON
2020-11-25	15:06:38	00:00:00:42	42	100	210	182	7943	14		23.9	ON
2020-11-25	15:06:39	00:00:00:43	43	100	210	182	8125	15		23.9	ON
2020-11-25	15:06:40	00:00:00:44	44	100	210	182	8307	15		23.9	ON
2020-11-25	15:06:41	00:00:00:45	45	100	209	181	8488	15		23.9	ON
2020-11-25	15:06:42	00:00:00:46	46	100	209	181	8669	15		23.9	ON
2020-11-25	15:06:43	00:00:00:47	47	100	208	180	8849	15		23.9	ON
2020-11-25	15:06:44	00:00:00:48	48	100	208	180	9029	15		23.9	ON
2020-11-25	15:06:45	00:00:00:49	49	100	208	180	9209	15		23.9	ON
2020-11-25	15:06:46	00:00:00:50	50	100	207	179	9389	16		23.9	ON
2020-11-25	15:06:47	00:00:00:51	51	100	207	179	9568	15		23.9	ON
2020-11-25	15:06:48	00:00:00:52	52	100	207	179	9747	15		23.9	ON
2020-11-25	15:06:49	00:00:00:53	53	100	207	179	9926	16		23.9	ON
2020-11-25	15:06:50	00:00:00:54	54	100	208	180	10105	15		23.9	ON
2020-11-25	15:06:51	00:00:00:55	55	100	207	179	10285	16		23.9	ON
2020-11-25	15:06:52	00:00:00:56	56	100	208	180	10465	16		23.9	ON
2020-11-25	15:06:53	00:00:00:57	57	100	209	181	10645	16		23.9	ON
2020-11-25	15:06:54	00:00:00:58	58	100	208	180	10826	16		23.9	ON
2020-11-25	15:06:55	00:00:00:59	59	100	207	179	11005	16		23.9	ON
2020-11-25	15:06:56	00:00:01:00	60	100	206	178	11183	16		23.9	ON
2020-11-25	15:06:57	00:00:01:01	61	100	205	177	11360	16		23.9	ON
2020-11-25	15:06:58	00:00:01:02	62	100	204	176	11537	17		23.9	ON
2020-11-25	15:06:59	00:00:01:03	63	100	204	176	11713	17		23.9	ON
2020-11-25	15:07:00	00:00:01:04	64	100	203	175	11888	17		23.9	ON
2020-11-25	15:07:01	00:00:01:05	65	100	203	175	12064	16		23.9	ON
2020-11-25	15:07:02	00:00:01:06	66	100	204	176	12239	17		23.9	ON
2020-11-25	15:07:03	00:00:01:07	67	100	204	176	12415	17		23.9	ON
2020-11-25	15:07:04	00:00:01:08	68	100	205	177	12592	17		23.9	ON
2020-11-25	15:07:05	00:00:01:09	69	100	205	177	12770	17		23.9	ON
2020-11-25	15:07:06	00:00:01:10	70	100	205	177	12947	17		23.9	ON
2020-11-25	15:07:07	00:00:01:11	71	100	205	177	13124	17		23.9	ON
2020-11-25	15:07:08	00:00:01:12	72	100	205	177	13301	17		23.9	ON
2020-11-25	15:07:09	00:00:01:13	73	100	204	176	13477	17		23.9	ON
2020-11-25	15:07:10	00:00:01:14	74	100	204	176	13654	17		23.9	ON
2020-11-25	15:07:11	00:00:01:15	75	100	204	176	13830	17		23.9	ON
2020-11-25	15:07:12	00:00:01:16	76	100	204	176	14006	17		23.9	ON
2020-11-25	15:07:13	00:00:01:17	77	100	204	176	14182	17		23.9	ON
2020-11-25	15:07:14	00:00:01:18	78	100	204	176	14358	17		23.9	ON
2020-11-25	15:07:15	00:00:01:19	79	100	203	175	14533	17		23.9	ON
2020-11-25	15:07:16	00:00:01:20	80	100	203	175	14708	17		23.9	ON
2020-11-25	15:07:17	00:00:01:21	81	100	203	175	14883	17		23.9	ON
2020-11-25	15:07:18	00:00:01:22	82	100	203	175	15058	17		23.9	ON
2020-11-25	15:07:19	00:00:01:23	83	100	202	174	15233	17		23.9	ON
2020-11-25	15:07:20	00:00:01:24	84	100	202	174	15407	17		23.9	ON
2020-11-25	15:07:21	00:00:01:25	85	100	202	174	15581	17		23.9	ON
2020-11-25	15:07:22	00:00:01:26	86	100	202	174	15755	17		23.9	ON
2020-11-25	15:07:23	00:00:01:27	87	100	201	173	15928	17		23.9	ON
2020-11-25	15:07:24	00:00:01:28	88	100	201	173	16101	17		23.9	ON
2020-11-25	15:07:25	00:00:01:29	89	100	201	173	16274	18		23.9	ON
2020-11-25	15:07:26	00:00:01:30	90	100	201	173	16447	17		23.9	ON
2020-11-25	15:07:27	00:00:01:31	91	100	201	173	16620	17		23.9	ON
2020-11-25	15:07:28	00:00:01:32	92	100	200	172	16793	18		23.9	ON
2020-11-25	15:07:29	00:00:01:33	93	100	200	172	16965	17		23.9	ON
2020-11-25	15:07:30	00:00:01:34	94	100	200	172	17137	18		23.9	ON
2020-11-25	15:07:31	00:00:01:35	95	100	200	172	17309	18		23.9	ON
2020-11-25	15:07:32	00:00:01:36	96	100	199	171	17480	18		23.9	ON
2020-11-25	15:07:33	00:00:01:37	97	100	199	171	17651	18		23.9	ON
2020-11-25	15:07:34	00:00:01:38	98	100	199	171	17822	18		23.9	ON
2020-11-25	15:07:35	00:00:01:39	99	100	200	172	17994	18		23.9	ON
2020-11-25	15:07:36	00:00:01:40	100	100	201	173	18166	18		23.9	ON
2020-11-25	15:07:37	00:00:01:41	101	100	200	172	18338	18		23.9	ON
2020-11-25	15:07:38	00:00:01:42	102	100	201	173	18511	19		23.9	ON
2020-11-25	15:07:39	00:00:01:43	103	100	201	173	18684	19		23.9	ON
2020-11-25	15:07:40	00:00:01:44	104	100	201	173	18857	19		23.9	ON
2020-11-25	15:07:41	00:00:01:45	105	100	201	173	19030	19		23.89	ON
2020-11-25	15:07:42	00:00:01:46	106	100	200	172	19202	19		23.9	ON
2020-11-25	15:07:43	00:00:01:47	107	100	199	171	19373	19		23.9	ON
2020-11-25	15:07:44	00:00:01:48	108	100	200	172	19545	20		23.9	ON
2020-11-25	15:07:45	00:00:01:49	109	100	200	172	19716	21		23.9	ON
2020-11-25	15:07:46	00:00:01:50	110	100	199	171	19887	20		23.89	ON
2020-11-25	15:07:47	00:00:01:51	111	100	199	171	20058	21		23.9	ON
2020-11-25	15:07:48	00:00:01:52	112	100	199	171	20229	21		23.9	ON
2020-11-25	15:07:49	00:00:01:53	113	100	198	170	20400	21		23.89	ON
2020-11-25	15:07:50	00:00:01:54	114	100	198	170	20570	21		23.9	ON
2020-11-25	15:07:51	00:00:01:55	115	100	199	171	20740	21		23.89	ON
2020-11-25	15:07:52	00:00:01:56	116	100	198	170	20910	21		23.9	ON
2020-11-25	15:07:53	00:00:01:57	117	100	198	170	21080	22		23.9	ON
2020-11-25	15:07:54	00:00:01:58	118	100	198	170	21250	22		23.9	ON
2020-11-25	15:07:55	00:00:01:59	119	100	197	169	21419	22		23.89	ON
2020-11-25	15:07:56	00:00:02:00	120	100	197	169	21589	22		23.9	ON
2020-11-25	15:07:57	00:00:02:01	121	100	196	168	21757	22		23.9	ON
2020-11-25	15:07:58	00:00:02:02	122	100	197	169	21926	22		23.9	ON
2020-11-25	15:07:59	00:00:02:03	123	100	196	168	22094	22		23.89	ON
2020-11-25	15:08:00	00:00:02:04	124	100	195	167	22262	22		23.89	ON
2020-11-25	15:08:01	00:00:02:05	125	100	195	167	22429	22		23.9	ON
2020-11-25	15:08:02	00:00:02:06	126	100	194	166	22596	23		23.89	ON
2020-11-25	15:08:03	00:00:02:07	127	100	194	166	22762	23		23.89	ON
2020-11-25	15:08:04	00:00:02:08	128	100	194	166	22928	22		23.89	ON
2020-11-25	15:08:05	00:00:02:09	129	100	193	165	23093	23		23.9	ON
2020-11-25	15:08:06	00:00:02:10	130	100	193	165	23258	24		23.9	ON
2020-11-25	15:08:07	00:00:02:11	131	100	193	165	23423	24		23.9	ON
2020-11-25	15:08:08	00:00:02:12	132	100	193	165	23588	24		23.89	ON
2020-11-25	15:08:09	00:00:02:13	133	100	192	164	23753	24		23.9	ON
2020-11-25	15:08:10	00:00:02:14	134	100	193	165	23917	23		23.9	ON
2020-11-25	15:08:11	00:00:02:15	135	100	193	165	24082	24		23.9	ON
2020-11-25	15:08:12	00:00:02:16	136	100	192	164	24246	24		23.89	ON
2020-11-25	15:08:13	00:00:02:17	137	100	192	164	24410	24		23.9	ON
2020-11-25	15:08:14	00:00:02:18	138	100	191	163	24574	24		23.89	ON
2020-11-25	15:08:15	00:00:02:19	139	100	192	164	24737	24		23.9	ON
2020-11-25	15:08:16	00:00:02:20	140	100	192	164	24900	24		23.89	ON
2020-11-25	15:08:17	00:00:02:21	141	100	191	163	25064	25		23.89	ON
2020-11-25	15:08:18	00:00:02:22	142	100	191	163	25227	25		23.9	ON
2020-11-25	15:08:19	00:00:02:23	143	100	192	164	25391	25		23.89	ON
2020-11-25	15:08:20	00:00:02:24	144	100	192	164	25555	25		23.89	ON
2020-11-25	15:08:21	00:00:02:25	145	100	192	164	25719	25		23.89	ON
2020-11-25	15:08:22	00:00:02:26	146	100	192	164	25883	25		23.89	ON
2020-11-25	15:08:23	00:00:02:27	147	100	191	163	26046	25		23.89	ON
2020-11-25	15:08:24	00:00:02:28	148	100	191	163	26210	25		23.89	ON
2020-11-25	15:08:25	00:00:02:29	149	100	191	163	26373	26		23.89	ON
2020-11-25	15:08:26	00:00:02:30	150	100	191	163	26536	26		23.89	ON
2020-11-25	15:08:27	00:00:02:31	151	100	191	163	26699	25		23.89	ON
2020-11-25	15:08:28	00:00:02:32	152	100	191	163	26862	26		23.89	ON
2020-11-25	15:08:29	00:00:02:33	153	100	190	162	27024	26		23.89	ON
2020-11-25	15:08:30	00:00:02:34	154	100	190	162	27186	27		23.89	ON
2020-11-25	15:08:31	00:00:02:35	155	100	190	162	27348	26		23.89	ON
2020-11-25	15:08:32	00:00:02:36	156	100	190	162	27510	27		23.89	ON
2020-11-25	15:08:33	00:00:02:37	157	100	190	162	27672	27		23.89	ON
2020-11-25	15:08:34	00:00:02:38	158	100	190	162	27834	27		23.89	ON
2020-11-25	15:08:35	00:00:02:39	159	100	190	162	27996	27		23.89	ON
2020-11-25	15:08:36	00:00:02:40	160	100	189	161	28158	27		23.89	ON
2020-11-25	15:08:37	00:00:02:41	161	100	189	161	28319	27		23.89	ON
2020-11-25	15:08:38	00:00:02:42	162	100	189	161	28480	27		23.89	ON
2020-11-25	15:08:39	00:00:02:43	163	100	189	161	28641	27		23.89	ON
2020-11-25	15:08:40	00:00:02:44	164	100	189	161	28802	27		23.89	ON
2020-11-25	15:08:41	00:00:02:45	165	100	189	161	28963	27		23.89	ON
2020-11-25	15:08:42	00:00:02:46	166	100	189	161	29123	26		23.89	ON
2020-11-25	15:08:43	00:00:02:47	167	100	188	160	29283	27		23.89	ON
2020-11-25	15:08:44	00:00:02:48	168	100	188	160	29443	26		23.89	ON
2020-11-25	15:08:45	00:00:02:49	169	100	188	160	29603	26		23.89	ON
2020-11-25	15:08:46	00:00:02:50	170	100	188	160	29763	26		23.89	ON
2020-11-25	15:08:47	00:00:02:51	171	100	188	160	29923	26		23.89	ON
2020-11-25	15:08:48	00:00:02:52	172	100	188	160	30083	27		23.89	ON
2020-11-25	15:08:49	00:00:02:53	173	100	187	159	30243	27		23.89	ON
2020-11-25	15:08:50	00:00:02:54	174	100	187	159	30402	27		23.89	ON
2020-11-25	15:08:51	00:00:02:55	175	100	187	159	30561	27		23.89	ON
2020-11-25	15:08:52	00:00:02:56	176	100	187	159	30720	27		23.89	ON
2020-11-25	15:08:53	00:00:02:57	177	100	186	158	30878	27		23.89	ON
2020-11-25	15:08:54	00:00:02:58	178	100	186	158	31036	27		23.89	ON
2020-11-25	15:08:55	00:00:02:59	179	100	186	158	31194	27		23.89	ON
2020-11-25	15:08:56	00:00:03:00	180	100	186	158	31352	27		23.89	ON
2020-11-25	15:08:57	00:00:03:01	181	100	185	157	31510	27		23.88	ON
2020-11-25	15:08:58	00:00:03:02	182	100	186	158	31668	27		23.89	ON
2020-11-25	15:08:59	00:00:03:03	183	100	186	158	31826	27		23.89	ON
2020-11-25	15:09:00	00:00:03:04	184	100	186	158	31984	28		23.88	ON
2020-11-25	15:09:01	00:00:03:05	185	100	186	158	32142	28		23.89	ON
2020-11-25	15:09:02	00:00:03:06	186	100	187	159	32300	28		23.89	ON
2020-11-25	15:09:03	00:00:03:07	187	100	187	159	32459	28		23.88	ON
2020-11-25	15:09:04	00:00:03:08	188	100	187	159	32618	28		23.89	ON
2020-11-25	15:09:05	00:00:03:09	189	100	187	159	32777	28		23.89	ON
2020-11-25	15:09:06	00:00:03:10	190	100	186	158	32936	28		23.89	ON
2020-11-25	15:09:07	00:00:03:11	191	100	185	157	33094	29		23.88	ON
2020-11-25	15:09:08	00:00:03:12	192	100	186	158	33252	29		23.88	ON
2020-11-25	15:09:09	00:00:03:13	193	100	185	157	33409	30		23.88	ON
2020-11-25	15:09:10	00:00:03:14	194	100	185	157	33566	30		23.88	ON
2020-11-25	15:09:11	00:00:03:15	195	100	184	156	33723	29		23.89	ON
2020-11-25	15:09:12	00:00:03:16	196	100	184	156	33879	30		23.88	ON
2020-11-25	15:09:13	00:00:03:17	197	100	184	156	34036	29		23.88	ON
2020-11-25	15:09:14	00:00:03:18	198	100	183	155	34191	30		23.88	ON
2020-11-25	15:09:15	00:00:03:19	199	100	184	156	34346	30		23.89	ON
2020-11-25	15:09:16	00:00:03:20	200	100	183	155	34501	30		23.88	ON
2020-11-25	15:09:17	00:00:03:21	201	100	183	155	34656	30		23.89	ON
2020-11-25	15:09:18	00:00:03:22	202	100	183	155	34811	30		23.88	ON
2020-11-25	15:09:19	00:00:03:23	203	100	183	155	34965	30		23.88	ON
2020-11-25	15:09:20	00:00:03:24	204	100	182	154	35119	30		23.89	ON
2020-11-25	15:09:21	00:00:03:25	205	100	183	155	35274	30		23.88	ON
2020-11-25	15:09:22	00:00:03:26	206	100	183	155	35429	30		23.88	ON
2020-11-25	15:09:23	00:00:03:27	207	100	183	155	35584	30		23.88	ON
2020-11-25	15:09:24	00:00:03:28	208	100	184	156	35740	30		23.88	ON
2020-11-25	15:09:25	00:00:03:29	209	100	184	156	35896	30		23.88	ON
2020-11-25	15:09:26	00:00:03:30	210	100	183	155	36051	30		23.88	ON
2020-11-25	15:09:27	00:00:03:31	211	100	183	155	36206	30		23.88	ON
2020-11-25	15:09:28	00:00:03:32	212	100	183	155	36361	31		23.88	ON
2020-11-25	15:09:29	00:00:03:33	213	100	183	155	36516	31		23.88	ON
2020-11-25	15:09:30	00:00:03:34	214	100	183	155	36671	31		23.88	ON
2020-11-25	15:09:31	00:00:03:35	215	100	182	154	36825	31		23.88	ON
2020-11-25	15:09:32	00:00:03:36	216	100	182	154	36980	31		23.88	ON
2020-11-25	15:09:33	00:00:03:37	217	100	182	154	37134	32		23.88	ON
2020-11-25	15:09:34	00:00:03:38	218	100	182	154	37288	32		23.88	ON
2020-11-25	15:09:35	00:00:03:39	219	100	182	154	37442	32		23.88	ON
2020-11-25	15:09:36	00:00:03:40	220	100	182	154	37596	32		23.88	ON
2020-11-25	15:09:37	00:00:03:41	221	100	182	154	37750	32		23.88	ON
2020-11-25	15:09:38	00:00:03:42	222	100	181	153	37903	32		23.88	ON
2020-11-25	15:09:39	00:00:03:43	223	100	181	153	38056	32		23.88	ON
2020-11-25	15:09:40	00:00:03:44	224	100	181	153	38209	32		23.88	ON
2020-11-25	15:09:41	00:00:03:45	225	100	181	153	38362	32		23.88	ON
2020-11-25	15:09:42	00:00:03:46	226	100	181	153	38515	32		23.88	ON
2020-11-25	15:09:43	00:00:03:47	227	100	181	153	38668	32		23.88	ON
2020-11-25	15:09:44	00:00:03:48	228	100	181	153	38821	32		23.88	ON
2020-11-25	15:09:45	00:00:03:49	229	100	180	152	38973	33		23.88	ON
2020-11-25	15:09:46	00:00:03:50	230	100	180	152	39125	33		23.88	ON
2020-11-25	15:09:47	00:00:03:51	231	100	180	152	39277	32		23.88	ON
2020-11-25	15:09:48	00:00:03:52	232	100	179	151	39428	32		23.88	ON
2020-11-25	15:09:49	00:00:03:53	233	100	179	151	39579	33		23.88	ON
2020-11-25	15:09:50	00:00:03:54	234	100	179	151	39730	32		23.88	ON
2020-11-25	15:09:51	00:00:03:55	235	100	179	151	39882	32		23.88	ON
2020-11-25	15:09:52	00:00:03:56	236	100	179	151	40033	33		23.88	ON
2020-11-25	15:09:53	00:00:03:57	237	100	179	151	40184	33		23.88	ON
2020-11-25	15:09:54	00:00:03:58	238	100	179	151	40335	33		23.88	ON
2020-11-25	15:09:55	00:00:03:59	239	100	181	153	40488	33		23.88	ON

## Sheet: Hoja6
Manufacturer	Hielscher Ultrasonics GmbH
Website	http://www.hielscher.com
Device	UP400St
Sonotrode	S24d7
Booster
SD Version	[060617]
Serial No.	351117312
Netbios	ULTRASONICS
Start-Date	2020-11-25 14:42:03
Comment	Sucrose 60%
date	time	Duration	Duration	Amplitude	Crosspower	Netpower	Energy	Temperature	Pressure	Frequency	Status
yyyy-mm-dd	hh:mm:ss	ddhhmmss	s	%	W	W	Ws	°C	barg	kHz
2020-11-25	14:42:04	00:00:00:01	1	50	87	75	67	10		23.94	ON		dT/dt
2020-11-25	14:42:05	00:00:00:02	2	50	88	76	142	11		23.93	ON		0.0375702	11.5656
2020-11-25	14:42:06	00:00:00:03	3	50	89	77	220	11		23.93	ON
2020-11-25	14:42:07	00:00:00:04	4	50	89	77	297	11		23.93	ON
2020-11-25	14:42:08	00:00:00:05	5	50	89	77	374	10		23.93	ON
2020-11-25	14:42:09	00:00:00:06	6	50	88	76	450	10		23.93	ON
2020-11-25	14:42:10	00:00:00:07	7	50	88	76	526	10		23.93	ON
2020-11-25	14:42:11	00:00:00:08	8	50	87	75	602	10		23.93	ON
2020-11-25	14:42:20	00:00:00:17	17	50	86	74	1273	12		23.92	ON
2020-11-25	14:42:21	00:00:00:18	18	50	85	73	1347	12		23.92	ON
2020-11-25	14:42:22	00:00:00:19	19	50	86	74	1420	12		23.92	ON
2020-11-25	14:42:23	00:00:00:20	20	50	85	73	1493	12		23.92	ON
2020-11-25	14:42:24	00:00:00:21	21	50	85	73	1566	12		23.92	ON
2020-11-25	14:42:25	00:00:00:22	22	50	85	73	1639	12		23.92	ON
2020-11-25	14:42:26	00:00:00:23	23	50	85	73	1712	13		23.92	ON
2020-11-25	14:42:27	00:00:00:24	24	50	85	73	1785	12		23.92	ON
2020-11-25	14:42:28	00:00:00:25	25	50	85	73	1858	13		23.92	ON
2020-11-25	14:42:29	00:00:00:26	26	50	85	73	1931	13		23.92	ON
2020-11-25	14:42:30	00:00:00:27	27	50	85	73	2004	13		23.92	ON
2020-11-25	14:42:31	00:00:00:28	28	50	85	73	2077	13		23.92	ON
2020-11-25	14:42:32	00:00:00:29	29	50	85	73	2150	13		23.92	ON
2020-11-25	14:42:33	00:00:00:30	30	50	85	73	2223	13		23.92	ON
2020-11-25	14:42:34	00:00:00:31	31	50	85	73	2296	13		23.92	ON
2020-11-25	14:42:35	00:00:00:32	32	50	85	73	2369	13		23.92	ON
2020-11-25	14:42:36	00:00:00:33	33	50	85	73	2442	13		23.92	ON
2020-11-25	14:42:37	00:00:00:34	34	50	84	72	2515	13		23.92	ON
2020-11-25	14:42:38	00:00:00:35	35	50	84	72	2587	13		23.91	ON
2020-11-25	14:42:39	00:00:00:36	36	50	84	72	2659	13		23.92	ON
2020-11-25	14:42:40	00:00:00:37	37	50	84	72	2731	13		23.92	ON
2020-11-25	14:42:41	00:00:00:38	38	50	84	72	2803	12		23.92	ON
2020-11-25	14:42:42	00:00:00:39	39	50	85	73	2876	13		23.91	ON
2020-11-25	14:42:43	00:00:00:40	40	50	85	73	2949	13		23.92	ON
2020-11-25	14:42:44	00:00:00:41	41	50	85	73	3022	13		23.91	ON
2020-11-25	14:42:45	00:00:00:42	42	50	85	73	3095	13		23.92	ON
2020-11-25	14:42:46	00:00:00:43	43	50	85	73	3168	13		23.92	ON
2020-11-25	14:42:47	00:00:00:44	44	50	85	73	3241	13		23.91	ON
2020-11-25	14:42:48	00:00:00:45	45	50	84	72	3313	13		23.91	ON
2020-11-25	14:42:49	00:00:00:46	46	50	85	73	3386	13		23.91	ON
2020-11-25	14:42:50	00:00:00:47	47	50	85	73	3459	13		23.91	ON
2020-11-25	14:42:51	00:00:00:48	48	50	85	73	3532	13		23.91	ON
2020-11-25	14:42:52	00:00:00:49	49	50	85	73	3605	13		23.91	ON
2020-11-25	14:42:53	00:00:00:50	50	50	85	73	3678	13		23.91	ON
2020-11-25	14:42:54	00:00:00:51	51	50	85	73	3751	13		23.91	ON
2020-11-25	14:42:55	00:00:00:52	52	50	85	73	3824	13		23.91	ON
2020-11-25	14:42:56	00:00:00:53	53	50	85	73	3896	13		23.91	ON
2020-11-25	14:42:57	00:00:00:54	54	50	85	73	3969	13		23.91	ON
2020-11-25	14:42:58	00:00:00:55	55	50	84	72	4042	13		23.91	ON
2020-11-25	14:42:59	00:00:00:56	56	50	85	73	4114	13		23.91	ON
2020-11-25	14:43:00	00:00:00:57	57	50	84	72	4186	13		23.91	ON
2020-11-25	14:43:01	00:00:00:58	58	50	84	72	4258	14		23.91	ON
2020-11-25	14:43:02	00:00:00:59	59	50	84	72	4330	13		23.91	ON
2020-11-25	14:43:03	00:00:01:00	60	50	84	72	4402	14		23.91	ON
2020-11-25	14:43:04	00:00:01:01	61	50	84	72	4474	14		23.91	ON
2020-11-25	14:43:05	00:00:01:02	62	50	84	72	4546	14		23.91	ON
2020-11-25	14:43:06	00:00:01:03	63	50	84	72	4618	15		23.91	ON
2020-11-25	14:43:07	00:00:01:04	64	50	84	72	4690	14		23.91	ON
2020-11-25	14:43:08	00:00:01:05	65	50	84	72	4762	14		23.91	ON
2020-11-25	14:43:09	00:00:01:06	66	50	83	71	4834	14		23.91	ON
2020-11-25	14:43:10	00:00:01:07	67	50	83	71	4905	14		23.91	ON
2020-11-25	14:43:11	00:00:01:08	68	50	84	72	4976	15		23.91	ON
2020-11-25	14:43:12	00:00:01:09	69	50	84	72	5048	14		23.91	ON
2020-11-25	14:43:13	00:00:01:10	70	50	84	72	5120	14		23.91	ON
2020-11-25	14:43:14	00:00:01:11	71	50	84	72	5192	15		23.91	ON
2020-11-25	14:43:15	00:00:01:12	72	50	84	72	5264	14		23.91	ON
2020-11-25	14:43:16	00:00:01:13	73	50	84	72	5336	15		23.91	ON
2020-11-25	14:43:17	00:00:01:14	74	50	83	71	5407	15		23.91	ON
2020-11-25	14:43:18	00:00:01:15	75	50	83	71	5479	15		23.9	ON
2020-11-25	14:43:19	00:00:01:16	76	50	83	71	5550	15		23.91	ON
2020-11-25	14:43:20	00:00:01:17	77	50	83	71	5621	15		23.91	ON
2020-11-25	14:43:21	00:00:01:18	78	50	83	71	5692	15		23.91	ON
2020-11-25	14:43:22	00:00:01:19	79	50	83	71	5763	15		23.9	ON
2020-11-25	14:43:23	00:00:01:20	80	50	83	71	5834	15		23.91	ON
2020-11-25	14:43:24	00:00:01:21	81	50	83	71	5905	15		23.9	ON
2020-11-25	14:43:25	00:00:01:22	82	50	83	71	5976	15		23.9	ON
2020-11-25	14:43:26	00:00:01:23	83	50	83	71	6047	15		23.91	ON
2020-11-25	14:43:27	00:00:01:24	84	50	83	71	6118	15		23.9	ON
2020-11-25	14:43:28	00:00:01:25	85	50	83	71	6189	15		23.9	ON
2020-11-25	14:43:29	00:00:01:26	86	50	83	71	6259	15		23.9	ON
2020-11-25	14:43:30	00:00:01:27	87	50	83	71	6330	15		23.91	ON
2020-11-25	14:43:31	00:00:01:28	88	50	83	71	6401	15		23.91	ON
2020-11-25	14:43:32	00:00:01:29	89	50	82	70	6472	15		23.91	ON
2020-11-25	14:43:33	00:00:01:30	90	50	82	70	6542	15		23.91	ON
2020-11-25	14:43:34	00:00:01:31	91	50	83	71	6613	15		23.91	ON
2020-11-25	14:43:35	00:00:01:32	92	50	82	70	6684	15		23.9	ON
2020-11-25	14:43:36	00:00:01:33	93	50	82	70	6754	15		23.9	ON
2020-11-25	14:43:37	00:00:01:34	94	50	82	70	6824	15		23.9	ON
2020-11-25	14:43:38	00:00:01:35	95	50	82	70	6894	15		23.9	ON
2020-11-25	14:43:39	00:00:01:36	96	50	82	70	6964	15		23.9	ON
2020-11-25	14:43:40	00:00:01:37	97	50	82	70	7034	15		23.9	ON
2020-11-25	14:43:41	00:00:01:38	98	50	82	70	7104	15		23.9	ON
2020-11-25	14:43:42	00:00:01:39	99	50	83	71	7174	16		23.9	ON
2020-11-25	14:43:43	00:00:01:40	100	50	83	71	7245	16		23.9	ON
2020-11-25	14:43:44	00:00:01:41	101	50	83	71	7317	15		23.9	ON
2020-11-25	14:43:45	00:00:01:42	102	50	83	71	7388	16		23.9	ON
2020-11-25	14:43:46	00:00:01:43	103	50	83	71	7459	15		23.9	ON
2020-11-25	14:43:47	00:00:01:44	104	50	83	71	7530	16		23.9	ON
2020-11-25	14:43:48	00:00:01:45	105	50	83	71	7601	16		23.9	ON
2020-11-25	14:43:49	00:00:01:46	106	50	84	72	7672	16		23.9	ON
2020-11-25	14:43:50	00:00:01:47	107	50	83	71	7743	16		23.9	ON
2020-11-25	14:43:51	00:00:01:48	108	50	83	71	7815	16		23.9	ON
2020-11-25	14:43:52	00:00:01:49	109	50	83	71	7886	16		23.9	ON
2020-11-25	14:43:53	00:00:01:50	110	50	83	71	7957	16		23.9	ON
2020-11-25	14:43:54	00:00:01:51	111	50	83	71	8028	17		23.9	ON
2020-11-25	14:43:55	00:00:01:52	112	50	83	71	8099	17		23.9	ON
2020-11-25	14:43:56	00:00:01:53	113	50	83	71	8170	17		23.9	ON
2020-11-25	14:43:57	00:00:01:54	114	50	83	71	8241	16		23.9	ON
2020-11-25	14:43:58	00:00:01:55	115	50	83	71	8312	16		23.9	ON
2020-11-25	14:43:59	00:00:01:56	116	50	83	71	8383	17		23.9	ON
2020-11-25	14:44:00	00:00:01:57	117	50	82	70	8453	17		23.9	ON
2020-11-25	14:44:01	00:00:01:58	118	50	82	70	8523	16		23.9	ON
2020-11-25	14:44:02	00:00:01:59	119	50	82	70	8593	16		23.9	ON
2020-11-25	14:44:03	00:00:02:00	120	50	82	70	8663	16		23.9	ON
2020-11-25	14:44:04	00:00:02:01	121	50	82	70	8733	16		23.9	ON
2020-11-25	14:44:05	00:00:02:02	122	50	82	70	8803	17		23.9	ON
2020-11-25	14:44:06	00:00:02:03	123	50	82	70	8873	17		23.9	ON
2020-11-25	14:44:07	00:00:02:04	124	50	82	70	8943	17		23.9	ON
2020-11-25	14:44:08	00:00:02:05	125	50	82	70	9013	17		23.9	ON
2020-11-25	14:44:09	00:00:02:06	126	50	81	69	9082	17		23.9	ON
2020-11-25	14:44:10	00:00:02:07	127	50	81	69	9151	17		23.9	ON
2020-11-25	14:44:11	00:00:02:08	128	50	82	70	9221	17		23.9	ON
2020-11-25	14:44:12	00:00:02:09	129	50	82	70	9291	17		23.9	ON
2020-11-25	14:44:13	00:00:02:10	130	50	81	69	9361	17		23.9	ON
2020-11-25	14:44:14	00:00:02:11	131	50	82	70	9431	17		23.9	ON
2020-11-25	14:44:15	00:00:02:12	132	50	81	69	9500	17		23.9	ON
2020-11-25	14:44:16	00:00:02:13	133	50	82	70	9570	17		23.9	ON
2020-11-25	14:44:17	00:00:02:14	134	50	81	69	9639	17		23.9	ON
2020-11-25	14:44:18	00:00:02:15	135	50	81	69	9708	17		23.9	ON
2020-11-25	14:44:19	00:00:02:16	136	50	81	69	9777	17		23.9	ON
2020-11-25	14:44:20	00:00:02:17	137	50	82	70	9846	17		23.9	ON
2020-11-25	14:44:21	00:00:02:18	138	50	82	70	9916	17		23.9	ON
2020-11-25	14:44:22	00:00:02:19	139	50	82	70	9986	17		23.9	ON
2020-11-25	14:44:23	00:00:02:20	140	50	81	69	10056	17		23.9	ON
2020-11-25	14:44:24	00:00:02:21	141	50	82	70	10126	17		23.9	ON
2020-11-25	14:44:25	00:00:02:22	142	50	82	70	10195	17		23.9	ON
2020-11-25	14:44:26	00:00:02:23	143	50	83	71	10266	17		23.9	ON
2020-11-25	14:44:27	00:00:02:24	144	50	82	70	10336	17		23.9	ON
2020-11-25	14:44:28	00:00:02:25	145	50	81	69	10405	17		23.9	ON
2020-11-25	14:44:29	00:00:02:26	146	50	81	69	10474	17		23.9	ON
2020-11-25	14:44:30	00:00:02:27	147	50	81	69	10543	17		23.9	ON
2020-11-25	14:44:31	00:00:02:28	148	50	81	69	10612	17		23.9	ON
2020-11-25	14:44:32	00:00:02:29	149	50	81	69	10681	17		23.9	ON
2020-11-25	14:44:33	00:00:02:30	150	50	81	69	10750	18		23.9	ON
2020-11-25	14:44:34	00:00:02:31	151	50	81	69	10819	18		23.9	ON
2020-11-25	14:44:35	00:00:02:32	152	50	81	69	10888	17		23.9	ON
2020-11-25	14:44:36	00:00:02:33	153	50	81	69	10957	17		23.9	ON
2020-11-25	14:44:37	00:00:02:34	154	50	81	69	11026	17		23.9	ON
2020-11-25	14:44:38	00:00:02:35	155	50	81	69	11095	18		23.9	ON
2020-11-25	14:44:39	00:00:02:36	156	50	81	69	11164	18		23.9	ON
2020-11-25	14:44:40	00:00:02:37	157	50	81	69	11233	18		23.9	ON
2020-11-25	14:44:41	00:00:02:38	158	50	81	69	11301	18		23.9	ON
2020-11-25	14:44:42	00:00:02:39	159	50	81	69	11369	18		23.9	ON
2020-11-25	14:44:43	00:00:02:40	160	50	81	69	11438	18		23.9	ON
2020-11-25	14:44:44	00:00:02:41	161	50	80	68	11506	18		23.9	ON
2020-11-25	14:44:45	00:00:02:42	162	50	80	68	11575	18		23.9	ON
2020-11-25	14:44:46	00:00:02:43	163	50	80	68	11643	18		23.9	ON
2020-11-25	14:44:47	00:00:02:44	164	50	80	68	11711	18		23.9	ON
2020-11-25	14:44:48	00:00:02:45	165	50	80	68	11780	18		23.9	ON
2020-11-25	14:44:49	00:00:02:46	166	50	81	69	11848	18		23.9	ON
2020-11-25	14:44:50	00:00:02:47	167	50	81	69	11917	18		23.9	ON
2020-11-25	14:44:51	00:00:02:48	168	50	80	68	11986	18		23.9	ON
2020-11-25	14:44:52	00:00:02:49	169	50	80	68	12054	18		23.9	ON
2020-11-25	14:44:53	00:00:02:50	170	50	80	68	12122	18		23.9	ON
2020-11-25	14:44:54	00:00:02:51	171	50	80	68	12190	18		23.9	ON
2020-11-25	14:44:55	00:00:02:52	172	50	80	68	12258	18		23.9	ON
2020-11-25	14:44:56	00:00:02:53	173	50	81	69	12326	18		23.9	ON
2020-11-25	14:44:57	00:00:02:54	174	50	80	68	12395	18		23.89	ON
2020-11-25	14:44:58	00:00:02:55	175	50	80	68	12463	18		23.9	ON
2020-11-25	14:44:59	00:00:02:56	176	50	80	68	12531	18		23.89	ON
2020-11-25	14:45:00	00:00:02:57	177	50	80	68	12599	18		23.9	ON
2020-11-25	14:45:01	00:00:02:58	178	50	80	68	12668	18		23.89	ON
2020-11-25	14:45:02	00:00:02:59	179	50	80	68	12736	18		23.9	ON
2020-11-25	14:45:03	00:00:03:00	180	50	80	68	12804	18		23.9	ON
2020-11-25	14:45:04	00:00:03:01	181	50	80	68	12872	18		23.9	ON
2020-11-25	14:45:05	00:00:03:02	182	50	80	68	12940	18		23.9	ON
2020-11-25	14:45:06	00:00:03:03	183	50	80	68	13008	18		23.89	ON
2020-11-25	14:45:07	00:00:03:04	184	50	80	68	13076	19		23.89	ON
2020-11-25	14:45:08	00:00:03:05	185	50	80	68	13144	18		23.89	ON
2020-11-25	14:45:09	00:00:03:06	186	50	80	68	13212	18		23.89	ON
2020-11-25	14:45:10	00:00:03:07	187	50	80	68	13280	19		23.89	ON
2020-11-25	14:45:11	00:00:03:08	188	50	80	68	13348	19		23.9	ON
2020-11-25	14:45:12	00:00:03:09	189	50	80	68	13416	18		23.89	ON
2020-11-25	14:45:13	00:00:03:10	190	50	80	68	13484	19		23.9	ON
2020-11-25	14:45:14	00:00:03:11	191	50	80	68	13552	19		23.89	ON
2020-11-25	14:45:15	00:00:03:12	192	50	80	68	13620	19		23.89	ON
2020-11-25	14:45:16	00:00:03:13	193	50	79	67	13688	18		23.89	ON
2020-11-25	14:45:17	00:00:03:14	194	50	80	68	13755	19		23.89	ON
2020-11-25	14:45:18	00:00:03:15	195	50	80	68	13823	19		23.89	ON
2020-11-25	14:45:19	00:00:03:16	196	50	80	68	13891	19		23.89	ON
2020-11-25	14:45:20	00:00:03:17	197	50	80	68	13959	19		23.89	ON
2020-11-25	14:45:21	00:00:03:18	198	50	80	68	14027	19		23.89	ON
2020-11-25	14:45:22	00:00:03:19	199	50	80	68	14095	19		23.89	ON
2020-11-25	14:45:23	00:00:03:20	200	50	80	68	14163	19		23.89	ON
2020-11-25	14:45:24	00:00:03:21	201	50	80	68	14231	19		23.89	ON
2020-11-25	14:45:25	00:00:03:22	202	50	80	68	14299	19		23.89	ON
2020-11-25	14:45:26	00:00:03:23	203	50	80	68	14367	19		23.89	ON
2020-11-25	14:45:27	00:00:03:24	204	50	80	68	14435	19		23.89	ON
2020-11-25	14:45:28	00:00:03:25	205	50	80	68	14503	19		23.89	ON
2020-11-25	14:45:29	00:00:03:26	206	50	80	68	14571	19		23.89	ON
2020-11-25	14:45:30	00:00:03:27	207	50	80	68	14639	19		23.89	ON
2020-11-25	14:45:31	00:00:03:28	208	50	80	68	14707	19		23.89	ON
2020-11-25	14:45:32	00:00:03:29	209	50	80	68	14774	19		23.89	ON
2020-11-25	14:45:33	00:00:03:30	210	50	80	68	14842	19		23.89	ON
2020-11-25	14:45:34	00:00:03:31	211	50	80	68	14910	19		23.89	ON
2020-11-25	14:45:35	00:00:03:32	212	50	80	68	14978	19		23.89	ON
2020-11-25	14:45:36	00:00:03:33	213	50	79	67	15045	19		23.89	ON
2020-11-25	14:45:37	00:00:03:34	214	50	80	68	15113	19		23.89	ON
2020-11-25	14:45:38	00:00:03:35	215	50	80	68	15181	19		23.89	ON
2020-11-25	14:45:39	00:00:03:36	216	50	80	68	15249	20		23.89	ON
2020-11-25	14:45:40	00:00:03:37	217	50	80	68	15317	19		23.89	ON
2020-11-25	14:45:41	00:00:03:38	218	50	80	68	15385	20		23.89	ON
2020-11-25	14:45:42	00:00:03:39	219	50	79	67	15453	20		23.89	ON
2020-11-25	14:45:43	00:00:03:40	220	50	80	68	15520	19		23.89	ON
2020-11-25	14:45:44	00:00:03:41	221	50	79	67	15587	20		23.89	ON
2020-11-25	14:45:45	00:00:03:42	222	50	79	67	15654	20		23.89	ON
2020-11-25	14:45:46	00:00:03:43	223	50	79	67	15721	20		23.89	ON
2020-11-25	14:45:47	00:00:03:44	224	50	79	67	15788	20		23.89	ON
2020-11-25	14:45:48	00:00:03:45	225	50	79	67	15855	20		23.89	ON
2020-11-25	14:45:49	00:00:03:46	226	50	79	67	15922	19		23.89	ON
2020-11-25	14:45:50	00:00:03:47	227	50	79	67	15989	20		23.89	ON
2020-11-25	14:45:51	00:00:03:48	228	50	79	67	16056	20		23.89	ON
2020-11-25	14:45:52	00:00:03:49	229	50	79	67	16123	20		23.89	ON
2020-11-25	14:45:53	00:00:03:50	230	50	79	67	16190	20		23.89	ON
2020-11-25	14:45:54	00:00:03:51	231	50	79	67	16257	19		23.89	ON
2020-11-25	14:45:55	00:00:03:52	232	50	79	67	16324	20		23.89	ON
2020-11-25	14:45:56	00:00:03:53	233	50	79	67	16391	20		23.89	ON
2020-11-25	14:45:57	00:00:03:54	234	50	78	66	16457	20		23.89	ON
2020-11-25	14:45:58	00:00:03:55	235	50	78	66	16523	20		23.89	ON
2020-11-25	14:45:59	00:00:03:56	236	50	78	66	16589	20		23.89	ON
2020-11-25	14:46:00	00:00:03:57	237	50	78	66	16655	20		23.89	ON
2020-11-25	14:46:01	00:00:03:58	238	50	78	66	16721	20		23.89	ON
2020-11-25	14:46:02	00:00:03:59	239	50	78	66	16787	20		23.89	ON
2020-11-25	14:46:03	00:00:04:00	240	50	78	66	16840	20		23.89	Time Limit

## Sheet: Hoja7
Manufacturer	Hielscher Ultrasonics GmbH
Website	http://www.hielscher.com
Device	UP400St
Sonotrode	S24d7
Booster
SD Version	[060617]
Serial No.	351117312
Netbios	ULTRASONICS
Start-Date	2020-11-25 14:20:45
Comment	Glycerol 90%
date	time	Duration	Duration	Amplitude	Crosspower	Netpower	Energy	Temperature	Pressure	Frequency	Status
yyyy-mm-dd	hh:mm:ss	ddhhmmss	s	%	W	W	Ws	°C	barg	kHz
2020-11-25	14:20:46	00:00:00:01	1	100	256	228	130	10		23.91	ON		dT/dt
2020-11-25	14:20:47	00:00:00:02	2	100	246	218	351	10		23.9	ON		0.116728	15.7813
2020-11-25	14:20:48	00:00:00:03	3	100	246	218	570	10		23.89	ON
2020-11-25	14:20:49	00:00:00:04	4	100	243	215	786	10		23.89	ON
2020-11-25	14:20:50	00:00:00:05	5	100	241	213	1000	10		23.88	ON
2020-11-25	14:20:51	00:00:00:06	6	100	238	210	1212	10		23.88	ON
2020-11-25	14:20:52	00:00:00:07	7	100	238	210	1421	10		23.88	ON
2020-11-25	14:20:53	00:00:00:08	8	100	235	207	1628	11		23.88	ON
2020-11-25	14:21:01	00:00:00:16	16	100	226	198	3402	14		23.86	ON
2020-11-25	14:21:02	00:00:00:17	17	100	227	199	3601	14		23.86	ON
2020-11-25	14:21:03	00:00:00:18	18	100	226	198	3799	14		23.86	ON
2020-11-25	14:21:04	00:00:00:19	19	100	225	197	3997	15		23.86	ON
2020-11-25	14:21:05	00:00:00:20	20	100	225	197	4194	15		23.86	ON
2020-11-25	14:21:06	00:00:00:21	21	100	227	199	4391	15		23.85	ON
2020-11-25	14:21:07	00:00:00:22	22	100	226	198	4590	16		23.85	ON
2020-11-25	14:21:08	00:00:00:23	23	100	223	195	4786	16		23.85	ON
2020-11-25	14:21:09	00:00:00:24	24	100	222	194	4980	16		23.85	ON
2020-11-25	14:21:10	00:00:00:25	25	100	224	196	5175	16		23.85	ON
2020-11-25	14:21:11	00:00:00:26	26	100	223	195	5370	17		23.85	ON
2020-11-25	14:21:12	00:00:00:27	27	100	222	194	5564	17		23.85	ON
2020-11-25	14:21:13	00:00:00:28	28	100	222	194	5758	18		23.85	ON
2020-11-25	14:21:14	00:00:00:29	29	100	221	193	5952	18		23.85	ON
2020-11-25	14:21:15	00:00:00:30	30	100	221	193	6145	18		23.85	ON
2020-11-25	14:21:16	00:00:00:31	31	100	221	193	6338	18		23.85	ON
2020-11-25	14:21:17	00:00:00:32	32	100	221	193	6531	18		23.85	ON
2020-11-25	14:21:18	00:00:00:33	33	100	222	194	6724	19		23.85	ON
2020-11-25	14:21:19	00:00:00:34	34	100	223	195	6919	19		23.85	ON
2020-11-25	14:21:20	00:00:00:35	35	100	221	193	7113	19		23.85	ON
2020-11-25	14:21:21	00:00:00:36	36	100	221	193	7306	20		23.85	ON
2020-11-25	14:21:22	00:00:00:37	37	100	219	191	7498	20		23.85	ON
2020-11-25	14:21:23	00:00:00:38	38	100	218	190	7688	20		23.85	ON
2020-11-25	14:21:24	00:00:00:39	39	100	217	189	7878	20		23.85	ON
2020-11-25	14:21:25	00:00:00:40	40	100	217	189	8067	20		23.85	ON
2020-11-25	14:21:26	00:00:00:41	41	100	216	188	8256	21		23.85	ON
2020-11-25	14:21:27	00:00:00:42	42	100	218	190	8446	21		23.85	ON
2020-11-25	14:21:28	00:00:00:43	43	100	218	190	8636	21		23.85	ON
2020-11-25	14:21:29	00:00:00:44	44	100	218	190	8826	21		23.85	ON
2020-11-25	14:21:30	00:00:00:45	45	100	218	190	9016	22		23.85	ON
2020-11-25	14:21:31	00:00:00:46	46	100	217	189	9205	21		23.85	ON
2020-11-25	14:21:32	00:00:00:47	47	100	217	189	9394	22		23.85	ON
2020-11-25	14:21:33	00:00:00:48	48	100	216	188	9583	22		23.85	ON
2020-11-25	14:21:34	00:00:00:49	49	100	216	188	9771	22		23.85	ON
2020-11-25	14:21:35	00:00:00:50	50	100	215	187	9958	23		23.85	ON
2020-11-25	14:21:36	00:00:00:51	51	100	215	187	10145	23		23.85	ON
2020-11-25	14:21:37	00:00:00:52	52	100	215	187	10332	24		23.85	ON
2020-11-25	14:21:38	00:00:00:53	53	100	215	187	10519	24		23.85	ON
2020-11-25	14:21:39	00:00:00:54	54	100	215	187	10706	24		23.85	ON
2020-11-25	14:21:40	00:00:00:55	55	100	215	187	10893	24		23.84	ON
2020-11-25	14:21:41	00:00:00:56	56	100	216	188	11080	25		23.85	ON
2020-11-25	14:21:42	00:00:00:57	57	100	217	189	11269	24		23.84	ON
2020-11-25	14:21:43	00:00:00:58	58	100	216	188	11457	24		23.84	ON
2020-11-25	14:21:44	00:00:00:59	59	100	216	188	11644	25		23.85	ON
2020-11-25	14:21:45	00:00:01:00	60	100	215	187	11832	25		23.85	ON
2020-11-25	14:21:46	00:00:01:01	61	100	213	185	12018	25		23.85	ON
2020-11-25	14:21:47	00:00:01:02	62	100	213	185	12203	25		23.85	ON
2020-11-25	14:21:48	00:00:01:03	63	100	212	184	12388	25		23.85	ON
2020-11-25	14:21:49	00:00:01:04	64	100	212	184	12572	25		23.84	ON
2020-11-25	14:21:50	00:00:01:05	65	100	212	184	12756	25		23.85	ON
2020-11-25	14:21:51	00:00:01:06	66	100	212	184	12940	25		23.84	ON
2020-11-25	14:21:52	00:00:01:07	67	100	212	184	13125	25		23.84	ON
2020-11-25	14:21:53	00:00:01:08	68	100	213	185	13310	26		23.84	ON
2020-11-25	14:21:54	00:00:01:09	69	100	213	185	13496	26		23.84	ON
2020-11-25	14:21:55	00:00:01:10	70	100	213	185	13681	26		23.84	ON
2020-11-25	14:21:56	00:00:01:11	71	100	213	185	13866	27		23.84	ON
2020-11-25	14:21:57	00:00:01:12	72	100	212	184	14050	26		23.84	ON
2020-11-25	14:21:58	00:00:01:13	73	100	212	184	14234	27		23.84	ON
2020-11-25	14:21:59	00:00:01:14	74	100	212	184	14418	27		23.84	ON
2020-11-25	14:22:00	00:00:01:15	75	100	211	183	14601	27		23.84	ON
2020-11-25	14:22:01	00:00:01:16	76	100	211	183	14784	27		23.84	ON
2020-11-25	14:22:02	00:00:01:17	77	100	211	183	14967	27		23.84	ON
2020-11-25	14:22:03	00:00:01:18	78	100	211	183	15150	27		23.84	ON
2020-11-25	14:22:04	00:00:01:19	79	100	210	182	15332	27		23.84	ON
2020-11-25	14:22:05	00:00:01:20	80	100	210	182	15514	27		23.84	ON
2020-11-25	14:22:06	00:00:01:21	81	100	209	181	15696	27		23.84	ON
2020-11-25	14:22:07	00:00:01:22	82	100	209	181	15877	27		23.84	ON
2020-11-25	14:22:08	00:00:01:23	83	100	209	181	16058	27		23.84	ON
2020-11-25	14:22:09	00:00:01:24	84	100	209	181	16239	27		23.84	ON
2020-11-25	14:22:10	00:00:01:25	85	100	209	181	16420	28		23.84	ON
2020-11-25	14:22:11	00:00:01:26	86	100	209	181	16601	27		23.84	ON
2020-11-25	14:22:12	00:00:01:27	87	100	209	181	16782	28		23.84	ON
2020-11-25	14:22:13	00:00:01:28	88	100	209	181	16963	28		23.84	ON
2020-11-25	14:22:14	00:00:01:29	89	100	209	181	17145	28		23.84	ON
2020-11-25	14:22:15	00:00:01:30	90	100	209	181	17326	28		23.84	ON
2020-11-25	14:22:16	00:00:01:31	91	100	209	181	17507	28		23.83	ON
2020-11-25	14:22:17	00:00:01:32	92	100	210	182	17689	28		23.84	ON
2020-11-25	14:22:18	00:00:01:33	93	100	209	181	17871	28		23.83	ON
2020-11-25	14:22:19	00:00:01:34	94	100	209	181	18052	29		23.84	ON
2020-11-25	14:22:20	00:00:01:35	95	100	209	181	18233	29		23.84	ON
2020-11-25	14:22:21	00:00:01:36	96	100	208	180	18413	29		23.84	ON
2020-11-25	14:22:22	00:00:01:37	97	100	207	179	18593	28		23.83	ON
2020-11-25	14:22:23	00:00:01:38	98	100	206	178	18772	29		23.84	ON
2020-11-25	14:22:24	00:00:01:39	99	100	206	178	18950	28		23.83	ON
2020-11-25	14:22:25	00:00:01:40	100	100	205	177	19128	29		23.83	ON
2020-11-25	14:22:26	00:00:01:41	101	100	205	177	19305	29		23.83	ON
2020-11-25	14:22:27	00:00:01:42	102	100	206	178	19482	29		23.84	ON
2020-11-25	14:22:28	00:00:01:43	103	100	206	178	19659	29		23.83	ON
2020-11-25	14:22:29	00:00:01:44	104	100	204	176	19836	30		23.83	ON
2020-11-25	14:22:30	00:00:01:45	105	100	205	177	20013	29		23.83	ON
2020-11-25	14:22:31	00:00:01:46	106	100	206	178	20191	30		23.83	ON
2020-11-25	14:22:32	00:00:01:47	107	100	206	178	20369	30		23.83	ON
2020-11-25	14:22:33	00:00:01:48	108	100	206	178	20548	30		23.83	ON
2020-11-25	14:22:34	00:00:01:49	109	100	206	178	20726	30		23.83	ON
2020-11-25	14:22:35	00:00:01:50	110	100	206	178	20905	30		23.83	ON
2020-11-25	14:22:36	00:00:01:51	111	100	205	177	21082	30		23.83	ON
2020-11-25	14:22:37	00:00:01:52	112	100	206	178	21260	30		23.83	ON
2020-11-25	14:22:38	00:00:01:53	113	100	205	177	21438	30		23.83	ON
2020-11-25	14:22:39	00:00:01:54	114	100	205	177	21615	30		23.83	ON
2020-11-25	14:22:40	00:00:01:55	115	100	205	177	21792	30		23.83	ON
2020-11-25	14:22:41	00:00:01:56	116	100	204	176	21968	31		23.83	ON
2020-11-25	14:22:42	00:00:01:57	117	100	204	176	22144	31		23.83	ON
2020-11-25	14:22:43	00:00:01:58	118	100	204	176	22320	31		23.83	ON
2020-11-25	14:22:44	00:00:01:59	119	100	204	176	22496	30		23.83	ON
2020-11-25	14:22:45	00:00:02:00	120	100	204	176	22672	30		23.83	ON
2020-11-25	14:22:46	00:00:02:01	121	100	203	175	22848	31		23.83	ON
2020-11-25	14:22:47	00:00:02:02	122	100	203	175	23023	31		23.83	ON
2020-11-25	14:22:48	00:00:02:03	123	100	203	175	23198	32		23.83	ON
2020-11-25	14:22:49	00:00:02:04	124	100	203	175	23373	31		23.83	ON
2020-11-25	14:22:50	00:00:02:05	125	100	203	175	23548	32		23.83	ON
2020-11-25	14:22:51	00:00:02:06	126	100	202	174	23722	32		23.83	ON
2020-11-25	14:22:52	00:00:02:07	127	100	202	174	23897	31		23.83	ON
2020-11-25	14:22:53	00:00:02:08	128	100	203	175	24071	32		23.83	ON
2020-11-25	14:22:54	00:00:02:09	129	100	203	175	24245	32		23.83	ON
2020-11-25	14:22:55	00:00:02:10	130	100	203	175	24421	32		23.83	ON
2020-11-25	14:22:56	00:00:02:11	131	100	203	175	24596	32		23.83	ON
2020-11-25	14:22:57	00:00:02:12	132	100	204	176	24772	32		23.83	ON
2020-11-25	14:22:58	00:00:02:13	133	100	204	176	24948	32		23.83	ON
2020-11-25	14:22:59	00:00:02:14	134	100	203	175	25123	32		23.83	ON
2020-11-25	14:23:00	00:00:02:15	135	100	203	175	25298	32		23.83	ON
2020-11-25	14:23:01	00:00:02:16	136	100	202	174	25473	32		23.83	ON
2020-11-25	14:23:02	00:00:02:17	137	100	202	174	25647	33		23.83	ON
2020-11-25	14:23:03	00:00:02:18	138	100	200	172	25820	33		23.83	ON
2020-11-25	14:23:04	00:00:02:19	139	100	200	172	25992	32		23.83	ON
2020-11-25	14:23:05	00:00:02:20	140	100	200	172	26164	32		23.83	ON
2020-11-25	14:23:06	00:00:02:21	141	100	199	171	26335	33		23.83	ON
2020-11-25	14:23:07	00:00:02:22	142	100	198	170	26506	33		23.83	ON
2020-11-25	14:23:08	00:00:02:23	143	100	198	170	26677	33		23.83	ON
2020-11-25	14:23:09	00:00:02:24	144	100	198	170	26847	33		23.83	ON
2020-11-25	14:23:10	00:00:02:25	145	100	198	170	27017	33		23.83	ON
2020-11-25	14:23:11	00:00:02:26	146	100	199	171	27188	34		23.83	ON
2020-11-25	14:23:12	00:00:02:27	147	100	199	171	27359	34		23.83	ON
2020-11-25	14:23:13	00:00:02:28	148	100	199	171	27530	34		23.83	ON
2020-11-25	14:23:14	00:00:02:29	149	100	199	171	27701	34		23.83	ON
2020-11-25	14:23:15	00:00:02:30	150	100	200	172	27872	34		23.83	ON
2020-11-25	14:23:16	00:00:02:31	151	100	199	171	28044	34		23.83	ON
2020-11-25	14:23:17	00:00:02:32	152	100	199	171	28215	34		23.83	ON
2020-11-25	14:23:18	00:00:02:33	153	100	199	171	28386	34		23.83	ON
2020-11-25	14:23:19	00:00:02:34	154	100	198	170	28556	34		23.83	ON
2020-11-25	14:23:20	00:00:02:35	155	100	198	170	28726	34		23.83	ON
2020-11-25	14:23:21	00:00:02:36	156	100	198	170	28896	34		23.83	ON
2020-11-25	14:23:22	00:00:02:37	157	100	198	170	29066	34		23.83	ON
2020-11-25	14:23:23	00:00:02:38	158	100	197	169	29236	34		23.83	ON
2020-11-25	14:23:24	00:00:02:39	159	100	197	169	29405	35		23.83	ON
2020-11-25	14:23:25	00:00:02:40	160	100	197	169	29574	35		23.83	ON
2020-11-25	14:23:26	00:00:02:41	161	100	196	168	29742	35		23.83	ON
2020-11-25	14:23:27	00:00:02:42	162	100	196	168	29910	35		23.83	ON
2020-11-25	14:23:28	00:00:02:43	163	100	196	168	30078	35		23.83	ON
2020-11-25	14:23:29	00:00:02:44	164	100	195	167	30245	36		23.83	ON
2020-11-25	14:23:30	00:00:02:45	165	100	195	167	30412	35		23.83	ON
2020-11-25	14:23:31	00:00:02:46	166	100	195	167	30579	35		23.83	ON
2020-11-25	14:23:32	00:00:02:47	167	100	195	167	30746	36		23.82	ON
2020-11-25	14:23:33	00:00:02:48	168	100	194	166	30913	36		23.83	ON
2020-11-25	14:23:34	00:00:02:49	169	100	195	167	31080	36		23.82	ON
2020-11-25	14:23:35	00:00:02:50	170	100	195	167	31247	36		23.82	ON
2020-11-25	14:23:36	00:00:02:51	171	100	196	168	31415	36		23.83	ON
2020-11-25	14:23:37	00:00:02:52	172	100	195	167	31582	36		23.83	ON
2020-11-25	14:23:38	00:00:02:53	173	100	196	168	31750	36		23.83	ON
2020-11-25	14:23:39	00:00:02:54	174	100	195	167	31918	36		23.83	ON
2020-11-25	14:23:40	00:00:02:55	175	100	195	167	32085	36		23.83	ON
2020-11-25	14:23:41	00:00:02:56	176	100	195	167	32252	36		23.82	ON
2020-11-25	14:23:42	00:00:02:57	177	100	194	166	32418	36		23.82	ON
2020-11-25	14:23:43	00:00:02:58	178	100	194	166	32584	36		23.83	ON
2020-11-25	14:23:44	00:00:02:59	179	100	192	164	32749	36		23.82	ON
2020-11-25	14:23:45	00:00:03:00	180	100	192	164	32914	36		23.82	ON
2020-11-25	14:23:46	00:00:03:01	181	100	192	164	33078	36		23.83	ON
2020-11-25	14:23:47	00:00:03:02	182	100	191	163	33241	36		23.83	ON
2020-11-25	14:23:48	00:00:03:03	183	100	191	163	33404	36		23.83	ON
2020-11-25	14:23:49	00:00:03:04	184	100	191	163	33567	36		23.82	ON
2020-11-25	14:23:50	00:00:03:05	185	100	191	163	33729	37		23.82	ON
2020-11-25	14:23:51	00:00:03:06	186	100	190	162	33892	37		23.83	ON
2020-11-25	14:23:52	00:00:03:07	187	100	190	162	34054	36		23.82	ON
2020-11-25	14:23:53	00:00:03:08	188	100	190	162	34216	37		23.82	ON
2020-11-25	14:23:54	00:00:03:09	189	100	190	162	34378	37		23.82	ON
2020-11-25	14:23:55	00:00:03:10	190	100	190	162	34540	37		23.82	ON
2020-11-25	14:23:56	00:00:03:11	191	100	190	162	34702	37		23.82	ON
2020-11-25	14:23:57	00:00:03:12	192	100	190	162	34864	37		23.82	ON
2020-11-25	14:23:58	00:00:03:13	193	100	190	162	35026	37		23.82	ON
2020-11-25	14:23:59	00:00:03:14	194	100	190	162	35188	37		23.82	ON
2020-11-25	14:24:00	00:00:03:15	195	100	191	163	35351	38		23.82	ON
2020-11-25	14:24:01	00:00:03:16	196	100	190	162	35513	38		23.82	ON
2020-11-25	14:24:02	00:00:03:17	197	100	191	163	35676	38		23.82	ON
2020-11-25	14:24:03	00:00:03:18	198	100	191	163	35839	38		23.82	ON
2020-11-25	14:24:04	00:00:03:19	199	100	190	162	36001	38		23.82	ON
2020-11-25	14:24:05	00:00:03:20	200	100	190	162	36163	38		23.82	ON
2020-11-25	14:24:06	00:00:03:21	201	100	190	162	36325	38		23.82	ON
2020-11-25	14:24:07	00:00:03:22	202	100	190	162	36487	39		23.82	ON
2020-11-25	14:24:08	00:00:03:23	203	100	190	162	36649	38		23.82	ON
2020-11-25	14:24:09	00:00:03:24	204	100	189	161	36810	39		23.82	ON
2020-11-25	14:24:10	00:00:03:25	205	100	189	161	36971	39		23.82	ON
2020-11-25	14:24:11	00:00:03:26	206	100	189	161	37132	39		23.82	ON
2020-11-25	14:24:12	00:00:03:27	207	100	189	161	37293	39		23.82	ON
2020-11-25	14:24:13	00:00:03:28	208	100	189	161	37454	39		23.82	ON
2020-11-25	14:24:14	00:00:03:29	209	100	188	160	37615	40		23.82	ON
2020-11-25	14:24:15	00:00:03:30	210	100	188	160	37775	39		23.82	ON
2020-11-25	14:24:16	00:00:03:31	211	100	188	160	37935	40		23.82	ON
2020-11-25	14:24:17	00:00:03:32	212	100	188	160	38095	40		23.82	ON
2020-11-25	14:24:18	00:00:03:33	213	100	188	160	38255	40		23.82	ON
2020-11-25	14:24:19	00:00:03:34	214	100	188	160	38415	40		23.82	ON
2020-11-25	14:24:20	00:00:03:35	215	100	187	159	38574	40		23.82	ON
2020-11-25	14:24:21	00:00:03:36	216	100	187	159	38733	40		23.82	ON
2020-11-25	14:24:22	00:00:03:37	217	100	188	160	38893	40		23.82	ON
2020-11-25	14:24:23	00:00:03:38	218	100	187	159	39052	40		23.82	ON
2020-11-25	14:24:24	00:00:03:39	219	100	187	159	39211	40		23.82	ON
2020-11-25	14:24:25	00:00:03:40	220	100	187	159	39370	41		23.82	ON
2020-11-25	14:24:26	00:00:03:41	221	100	187	159	39529	40		23.82	ON
2020-11-25	14:24:27	00:00:03:42	222	100	187	159	39688	41		23.82	ON
2020-11-25	14:24:28	00:00:03:43	223	100	187	159	39847	40		23.82	ON
2020-11-25	14:24:29	00:00:03:44	224	100	187	159	40006	41		23.82	ON
2020-11-25	14:24:30	00:00:03:45	225	100	187	159	40165	40		23.82	ON
2020-11-25	14:24:31	00:00:03:46	226	100	187	159	40324	41		23.82	ON
2020-11-25	14:24:32	00:00:03:47	227	100	187	159	40483	41		23.82	ON
2020-11-25	14:24:33	00:00:03:48	228	100	186	158	40642	41		23.82	ON
2020-11-25	14:24:34	00:00:03:49	229	100	186	158	40800	42		23.82	ON
2020-11-25	14:24:35	00:00:03:50	230	100	186	158	40958	41		23.82	ON
2020-11-25	14:24:36	00:00:03:51	231	100	186	158	41116	42		23.82	ON
2020-11-25	14:24:37	00:00:03:52	232	100	185	157	41273	42		23.82	ON
2020-11-25	14:24:38	00:00:03:53	233	100	185	157	41430	42		23.82	ON
2020-11-25	14:24:39	00:00:03:54	234	100	185	157	41587	41		23.82	ON
2020-11-25	14:24:40	00:00:03:55	235	100	184	156	41744	43		23.82	ON
2020-11-25	14:24:41	00:00:03:56	236	100	185	157	41900	42		23.82	ON
2020-11-25	14:24:42	00:00:03:57	237	100	185	157	42057	42		23.82	ON
2020-11-25	14:24:43	00:00:03:58	238	100	184	156	42214	42		23.82	ON
2020-11-25	14:24:44	00:00:03:59	239	100	184	156	42370	43		23.82	ON
2020-11-25	14:24:45	00:00:04:00	240	100	184	156	42385	43		23.82	Time Limit

## Sheet: Hoja8
Manufacturer	Hielscher Ultrasonics GmbH
Website	http://www.hielscher.com
Device	UP400St
Sonotrode	S24d7
Booster
SD Version	[060617]
Serial No.	351117312
Netbios	ULTRASONICS
Start-Date	2020-11-25 14:07:12
Comment	Glycerol 90%
date	time	Duration	Duration	Amplitude	Crosspower	Netpower	Energy	Temperature	Pressure	Frequency	Status
yyyy-mm-dd	hh:mm:ss	ddhhmmss	s	%	W	W	Ws	°C	barg	kHz
2020-11-25	14:07:13	00:00:00:01	1	50	198	186	118	9		23.71	ON		dT/dt
2020-11-25	14:07:14	00:00:00:02	2	50	192	180	302	9		23.75	ON		0.0432565	7.1475
2020-11-25	14:07:15	00:00:00:03	3	50	122	110	442	9		23.93	ON
2020-11-25	14:07:16	00:00:00:04	4	50	120	108	550	9		23.93	ON
2020-11-25	14:07:17	00:00:00:05	5	50	119	107	658	9		23.93	ON
2020-11-25	14:07:18	00:00:00:06	6	50	118	106	764	9		23.93	ON
2020-11-25	14:07:19	00:00:00:07	7	50	117	105	869	9		23.93	ON
2020-11-25	14:07:20	00:00:00:08	8	50	117	105	974	9		23.92	ON
2020-11-25	14:07:30	00:00:00:18	18	50	115	103	2001	9		23.91	ON
2020-11-25	14:07:31	00:00:00:19	19	50	115	103	2104	9		23.91	ON
2020-11-25	14:07:32	00:00:00:20	20	50	115	103	2207	9		23.91	ON
2020-11-25	14:07:33	00:00:00:21	21	50	114	102	2309	9		23.91	ON
2020-11-25	14:07:34	00:00:00:22	22	50	114	102	2411	9		23.91	ON
2020-11-25	14:07:35	00:00:00:23	23	50	112	100	2512	9		23.91	ON
2020-11-25	14:07:36	00:00:00:24	24	50	112	100	2612	9		23.9	ON
2020-11-25	14:07:37	00:00:00:25	25	50	111	99	2712	9		23.91	ON
2020-11-25	14:07:38	00:00:00:26	26	50	110	98	2810	9		23.91	ON
2020-11-25	14:07:39	00:00:00:27	27	50	111	99	2908	9		23.91	ON
2020-11-25	14:07:40	00:00:00:28	28	50	112	100	3008	9		23.9	ON
2020-11-25	14:07:41	00:00:00:29	29	50	112	100	3108	9		23.9	ON
2020-11-25	14:07:42	00:00:00:30	30	50	111	99	3207	9		23.9	ON
2020-11-25	14:08:03	00:00:00:51	51	50	109	97	5262	10		23.9	ON
2020-11-25	14:08:04	00:00:00:52	52	50	108	96	5359	9		23.9	ON
2020-11-25	14:08:05	00:00:00:53	53	50	108	96	5455	10		23.9	ON
2020-11-25	14:08:06	00:00:00:54	54	50	108	96	5551	9		23.9	ON
2020-11-25	14:08:07	00:00:00:55	55	50	109	97	5648	9		23.9	ON
2020-11-25	14:08:08	00:00:00:56	56	50	108	96	5744	9		23.9	ON
2020-11-25	14:08:09	00:00:00:57	57	50	108	96	5839	10		23.9	ON
2020-11-25	14:08:10	00:00:00:58	58	50	107	95	5935	9		23.9	ON
2020-11-25	14:08:11	00:00:00:59	59	50	107	95	6030	9		23.9	ON
2020-11-25	14:08:12	00:00:01:00	60	50	105	93	6123	9		23.9	ON
2020-11-25	14:08:13	00:00:01:01	61	50	103	91	6215	9		23.9	ON
2020-11-25	14:08:14	00:00:01:02	62	50	103	91	6306	10		23.9	ON
2020-11-25	14:08:15	00:00:01:03	63	50	105	93	6398	9		23.9	ON
2020-11-25	14:08:16	00:00:01:04	64	50	105	93	6491	9		23.9	ON
2020-11-25	14:08:17	00:00:01:05	65	50	105	93	6584	10		23.9	ON
2020-11-25	14:08:18	00:00:01:06	66	50	105	93	6678	9		23.9	ON
2020-11-25	14:08:19	00:00:01:07	67	50	105	93	6771	9		23.9	ON
2020-11-25	14:08:20	00:00:01:08	68	50	108	96	6865	9		23.9	ON
2020-11-25	14:08:21	00:00:01:09	69	50	105	93	6960	9		23.9	ON
2020-11-25	14:08:22	00:00:01:10	70	50	102	90	7051	9		23.9	ON
2020-11-25	14:08:23	00:00:01:11	71	50	103	91	7141	9		23.89	ON
2020-11-25	14:08:24	00:00:01:12	72	50	103	91	7232	9		23.89	ON
2020-11-25	14:08:25	00:00:01:13	73	50	102	90	7323	10		23.89	ON
2020-11-25	14:08:26	00:00:01:14	74	50	102	90	7413	9		23.89	ON
2020-11-25	14:08:27	00:00:01:15	75	50	103	91	7504	10		23.89	ON
2020-11-25	14:08:28	00:00:01:16	76	50	103	91	7595	10		23.89	ON
2020-11-25	14:08:29	00:00:01:17	77	50	103	91	7686	9		23.89	ON
2020-11-25	14:08:30	00:00:01:18	78	50	103	91	7777	10		23.9	ON
2020-11-25	14:08:31	00:00:01:19	79	50	103	91	7868	10		23.9	ON
2020-11-25	14:08:32	00:00:01:20	80	50	103	91	7959	10		23.89	ON
2020-11-25	14:08:33	00:00:01:21	81	50	103	91	8050	10		23.89	ON
2020-11-25	14:08:34	00:00:01:22	82	50	104	92	8141	10		23.89	ON
2020-11-25	14:08:35	00:00:01:23	83	50	108	96	8236	10		23.89	ON
2020-11-25	14:08:36	00:00:01:24	84	50	108	96	8331	10		23.89	ON
2020-11-25	14:08:37	00:00:01:25	85	50	107	95	8427	10		23.89	ON
2020-11-25	14:08:38	00:00:01:26	86	50	107	95	8522	10		23.89	ON
2020-11-25	14:08:39	00:00:01:27	87	50	104	92	8615	11		23.89	ON
2020-11-25	14:08:40	00:00:01:28	88	50	102	90	8705	11		23.89	ON
2020-11-25	14:08:41	00:00:01:29	89	50	102	90	8795	11		23.89	ON
2020-11-25	14:08:42	00:00:01:30	90	50	102	90	8885	11		23.89	ON
2020-11-25	14:08:43	00:00:01:31	91	50	101	89	8974	11		23.89	ON
2020-11-25	14:08:44	00:00:01:32	92	50	101	89	9063	11		23.89	ON
2020-11-25	14:08:45	00:00:01:33	93	50	101	89	9153	11		23.89	ON
2020-11-25	14:08:46	00:00:01:34	94	50	101	89	9242	11		23.89	ON
2020-11-25	14:08:47	00:00:01:35	95	50	101	89	9331	11		23.89	ON
2020-11-25	14:08:48	00:00:01:36	96	50	101	89	9420	11		23.89	ON
2020-11-25	14:08:49	00:00:01:37	97	50	101	89	9509	11		23.89	ON
2020-11-25	14:08:50	00:00:01:38	98	50	101	89	9598	11		23.89	ON
2020-11-25	14:08:51	00:00:01:39	99	50	101	89	9687	11		23.89	ON
2020-11-25	14:08:52	00:00:01:40	100	50	101	89	9776	11		23.88	ON
2020-11-25	14:08:53	00:00:01:41	101	50	102	90	9865	11		23.88	ON
2020-11-25	14:08:54	00:00:01:42	102	50	101	89	9955	11		23.89	ON
2020-11-25	14:08:55	00:00:01:43	103	50	102	90	10045	11		23.88	ON
2020-11-25	14:08:56	00:00:01:44	104	50	102	90	10135	11		23.89	ON
2020-11-25	14:08:57	00:00:01:45	105	50	101	89	10224	11		23.88	ON
2020-11-25	14:08:58	00:00:01:46	106	50	102	90	10313	11		23.88	ON
2020-11-25	14:08:59	00:00:01:47	107	50	101	89	10403	11		23.88	ON
2020-11-25	14:09:00	00:00:01:48	108	50	101	89	10492	11		23.88	ON
2020-11-25	14:09:01	00:00:01:49	109	50	102	90	10581	12		23.88	ON
2020-11-25	14:09:02	00:00:01:50	110	50	101	89	10670	11		23.88	ON
2020-11-25	14:09:03	00:00:01:51	111	50	102	90	10760	12		23.88	ON
2020-11-25	14:09:04	00:00:01:52	112	50	101	89	10849	12		23.88	ON
2020-11-25	14:09:05	00:00:01:53	113	50	101	89	10938	12		23.88	ON
2020-11-25	14:09:06	00:00:01:54	114	50	104	92	11029	12		23.88	ON
2020-11-25	14:09:07	00:00:01:55	115	50	102	90	11120	12		23.88	ON
2020-11-25	14:09:08	00:00:01:56	116	50	102	90	11210	12		23.88	ON
2020-11-25	14:09:09	00:00:01:57	117	50	103	91	11301	12		23.88	ON
2020-11-25	14:09:10	00:00:01:58	118	50	103	91	11392	12		23.88	ON
2020-11-25	14:09:11	00:00:01:59	119	50	102	90	11483	12		23.88	ON
2020-11-25	14:09:12	00:00:02:00	120	50	103	91	11573	12		23.88	ON
2020-11-25	14:09:13	00:00:02:01	121	50	103	91	11664	13		23.88	ON
2020-11-25	14:09:14	00:00:02:02	122	50	102	90	11755	12		23.88	ON
2020-11-25	14:09:15	00:00:02:03	123	50	102	90	11845	13		23.88	ON
2020-11-25	14:09:16	00:00:02:04	124	50	102	90	11935	13		23.88	ON
2020-11-25	14:09:17	00:00:02:05	125	50	102	90	12025	13		23.88	ON
2020-11-25	14:09:18	00:00:02:06	126	50	99	87	12113	13		23.88	ON
2020-11-25	14:09:19	00:00:02:07	127	50	100	88	12201	13		23.88	ON
2020-11-25	14:09:20	00:00:02:08	128	50	99	87	12289	13		23.88	ON
2020-11-25	14:09:21	00:00:02:09	129	50	98	86	12375	12		23.88	ON
2020-11-25	14:09:22	00:00:02:10	130	50	98	86	12461	13		23.88	ON
2020-11-25	14:09:23	00:00:02:11	131	50	98	86	12547	13		23.88	ON
2020-11-25	14:09:24	00:00:02:12	132	50	99	87	12633	13		23.88	ON
2020-11-25	14:09:25	00:00:02:13	133	50	99	87	12720	13		23.88	ON
2020-11-25	14:09:26	00:00:02:14	134	50	100	88	12807	13		23.88	ON
2020-11-25	14:09:27	00:00:02:15	135	50	99	87	12895	13		23.88	ON
2020-11-25	14:09:28	00:00:02:16	136	50	101	89	12983	13		23.88	ON
2020-11-25	14:09:29	00:00:02:17	137	50	100	88	13071	13		23.88	ON
2020-11-25	14:09:30	00:00:02:18	138	50	99	87	13159	13		23.88	ON
2020-11-25	14:09:31	00:00:02:19	139	50	99	87	13246	13		23.88	ON
2020-11-25	14:09:32	00:00:02:20	140	50	99	87	13333	13		23.88	ON
2020-11-25	14:09:33	00:00:02:21	141	50	99	87	13420	13		23.88	ON
2020-11-25	14:09:34	00:00:02:22	142	50	101	89	13509	13		23.88	ON
2020-11-25	14:09:35	00:00:02:23	143	50	101	89	13598	13		23.88	ON
2020-11-25	14:09:36	00:00:02:24	144	50	101	89	13687	13		23.88	ON
2020-11-25	14:09:37	00:00:02:25	145	50	100	88	13775	13		23.88	ON
2020-11-25	14:09:38	00:00:02:26	146	50	100	88	13863	13		23.88	ON
2020-11-25	14:09:39	00:00:02:27	147	50	100	88	13951	13		23.88	ON
2020-11-25	14:09:40	00:00:02:28	148	50	100	88	14039	13		23.88	ON
2020-11-25	14:09:41	00:00:02:29	149	50	99	87	14126	13		23.88	ON
2020-11-25	14:09:42	00:00:02:30	150	50	100	88	14214	13		23.88	ON
2020-11-25	14:09:43	00:00:02:31	151	50	101	89	14302	13		23.88	ON
2020-11-25	14:09:44	00:00:02:32	152	50	100	88	14391	13		23.88	ON
2020-11-25	14:09:45	00:00:02:33	153	50	100	88	14479	13		23.88	ON
2020-11-25	14:09:46	00:00:02:34	154	50	100	88	14567	13		23.88	ON
2020-11-25	14:09:47	00:00:02:35	155	50	101	89	14655	13		23.88	ON
2020-11-25	14:09:48	00:00:02:36	156	50	100	88	14743	14		23.88	ON
2020-11-25	14:09:49	00:00:02:37	157	50	99	87	14831	13		23.88	ON
2020-11-25	14:09:50	00:00:02:38	158	50	99	87	14918	14		23.88	ON
2020-11-25	14:09:51	00:00:02:39	159	50	99	87	15005	13		23.88	ON
2020-11-25	14:09:52	00:00:02:40	160	50	99	87	15092	14		23.88	ON
2020-11-25	14:09:53	00:00:02:41	161	50	99	87	15179	14		23.88	ON
2020-11-25	14:09:54	00:00:02:42	162	50	99	87	15266	14		23.88	ON
2020-11-25	14:09:55	00:00:02:43	163	50	98	86	15352	14		23.88	ON
2020-11-25	14:09:56	00:00:02:44	164	50	98	86	15438	14		23.88	ON
2020-11-25	14:09:57	00:00:02:45	165	50	98	86	15524	14		23.88	ON
2020-11-25	14:09:58	00:00:02:46	166	50	98	86	15610	14		23.88	ON
2020-11-25	14:09:59	00:00:02:47	167	50	97	85	15696	14		23.88	ON
2020-11-25	14:10:00	00:00:02:48	168	50	97	85	15781	14		23.88	ON
2020-11-25	14:10:01	00:00:02:49	169	50	97	85	15866	14		23.88	ON
2020-11-25	14:10:02	00:00:02:50	170	50	98	86	15952	14		23.88	ON
2020-11-25	14:10:03	00:00:02:51	171	50	97	85	16037	14		23.88	ON
2020-11-25	14:10:04	00:00:02:52	172	50	97	85	16123	15		23.88	ON
2020-11-25	14:10:05	00:00:02:53	173	50	97	85	16208	15		23.88	ON
2020-11-25	14:10:06	00:00:02:54	174	50	98	86	16293	15		23.88	ON
2020-11-25	14:10:07	00:00:02:55	175	50	97	85	16378	15		23.88	ON
2020-11-25	14:10:08	00:00:02:56	176	50	95	83	16462	15		23.88	ON
2020-11-25	14:10:09	00:00:02:57	177	50	95	83	16545	15		23.88	ON
2020-11-25	14:10:10	00:00:02:58	178	50	95	83	16628	15		23.88	ON
2020-11-25	14:10:11	00:00:02:59	179	50	96	84	16712	15		23.88	ON
2020-11-25	14:10:12	00:00:03:00	180	50	96	84	16796	15		23.88	ON
2020-11-25	14:10:13	00:00:03:01	181	50	96	84	16880	15		23.88	ON
2020-11-25	14:10:14	00:00:03:02	182	50	96	84	16963	15		23.88	ON
2020-11-25	14:10:15	00:00:03:03	183	50	97	85	17047	15		23.88	ON
2020-11-25	14:10:16	00:00:03:04	184	50	97	85	17132	15		23.88	ON
2020-11-25	14:10:17	00:00:03:05	185	50	97	85	17217	15		23.88	ON
2020-11-25	14:10:18	00:00:03:06	186	50	96	84	17302	15		23.88	ON
2020-11-25	14:10:19	00:00:03:07	187	50	97	85	17387	15		23.88	ON
2020-11-25	14:10:20	00:00:03:08	188	50	97	85	17472	16		23.88	ON
2020-11-25	14:10:21	00:00:03:09	189	50	96	84	17556	16		23.88	ON
2020-11-25	14:10:22	00:00:03:10	190	50	96	84	17640	16		23.88	ON
2020-11-25	14:10:23	00:00:03:11	191	50	96	84	17724	15		23.88	ON
2020-11-25	14:10:24	00:00:03:12	192	50	95	83	17807	16		23.88	ON
2020-11-25	14:10:25	00:00:03:13	193	50	95	83	17890	16		23.88	ON
2020-11-25	14:10:26	00:00:03:14	194	50	96	84	17974	16		23.88	ON
2020-11-25	14:10:27	00:00:03:15	195	50	96	84	18058	16		23.88	ON
2020-11-25	14:10:28	00:00:03:16	196	50	95	83	18141	16		23.88	ON
2020-11-25	14:10:29	00:00:03:17	197	50	95	83	18224	16		23.87	ON
2020-11-25	14:10:30	00:00:03:18	198	50	94	82	18307	16		23.88	ON
2020-11-25	14:10:31	00:00:03:19	199	50	96	84	18390	16		23.87	ON
2020-11-25	14:10:32	00:00:03:20	200	50	97	85	18475	17		23.88	ON
2020-11-25	14:10:33	00:00:03:21	201	50	94	82	18558	16		23.88	ON
2020-11-25	14:10:34	00:00:03:22	202	50	95	83	18641	16		23.88	ON
2020-11-25	14:10:35	00:00:03:23	203	50	95	83	18724	16		23.88	ON
2020-11-25	14:10:36	00:00:03:24	204	50	96	84	18807	17		23.87	ON
2020-11-25	14:10:37	00:00:03:25	205	50	95	83	18890	17		23.88	ON
2020-11-25	14:10:38	00:00:03:26	206	50	95	83	18973	16		23.88	ON
2020-11-25	14:10:39	00:00:03:27	207	50	94	82	19056	17		23.88	ON
2020-11-25	14:10:40	00:00:03:28	208	50	95	83	19138	17		23.87	ON
2020-11-25	14:10:41	00:00:03:29	209	50	95	83	19222	17		23.87	ON
2020-11-25	14:10:42	00:00:03:30	210	50	94	82	19304	17		23.88	ON
2020-11-25	14:10:43	00:00:03:31	211	50	94	82	19386	17		23.87	ON
2020-11-25	14:10:44	00:00:03:32	212	50	95	83	19469	17		23.88	ON
2020-11-25	14:10:45	00:00:03:33	213	50	94	82	19551	17		23.88	ON
2020-11-25	14:10:46	00:00:03:34	214	50	95	83	19633	17		23.88	ON
2020-11-25	14:10:47	00:00:03:35	215	50	95	83	19716	17		23.88	ON
2020-11-25	14:10:48	00:00:03:36	216	50	95	83	19799	17		23.88	ON
2020-11-25	14:10:49	00:00:03:37	217	50	95	83	19882	17		23.88	ON
2020-11-25	14:10:50	00:00:03:38	218	50	94	82	19964	17		23.88	ON
2020-11-25	14:10:51	00:00:03:39	219	50	94	82	20046	17		23.88	ON
2020-11-25	14:10:52	00:00:03:40	220	50	94	82	20127	17		23.88	ON
2020-11-25	14:10:53	00:00:03:41	221	50	94	82	20209	17		23.87	ON
2020-11-25	14:10:54	00:00:03:42	222	50	94	82	20291	17		23.88	ON
2020-11-25	14:10:55	00:00:03:43	223	50	94	82	20373	17		23.88	ON
2020-11-25	14:10:56	00:00:03:44	224	50	94	82	20455	17		23.88	ON
2020-11-25	14:10:57	00:00:03:45	225	50	94	82	20537	17		23.88	ON
2020-11-25	14:10:58	00:00:03:46	226	50	94	82	20619	17		23.87	ON
2020-11-25	14:10:59	00:00:03:47	227	50	94	82	20701	18		23.88	ON
2020-11-25	14:11:00	00:00:03:48	228	50	94	82	20783	17		23.87	ON
2020-11-25	14:11:01	00:00:03:49	229	50	93	81	20865	17		23.87	ON
2020-11-25	14:11:02	00:00:03:50	230	50	94	82	20946	17		23.88	ON
2020-11-25	14:11:03	00:00:03:51	231	50	94	82	21028	17		23.87	ON
2020-11-25	14:11:04	00:00:03:52	232	50	94	82	21110	18		23.88	ON
2020-11-25	14:11:05	00:00:03:53	233	50	94	82	21192	17		23.88	ON
2020-11-25	14:11:06	00:00:03:54	234	50	93	81	21274	17		23.88	ON
2020-11-25	14:11:07	00:00:03:55	235	50	94	82	21356	18		23.88	ON
2020-11-25	14:11:08	00:00:03:56	236	50	93	81	21437	17		23.87	ON
2020-11-25	14:11:09	00:00:03:57	237	50	93	81	21518	17		23.88	ON
2020-11-25	14:11:10	00:00:03:58	238	50	94	82	21599	18		23.88	ON
2020-11-25	14:11:11	00:00:03:59	239	50	94	82	21681	17		23.87	ON
2020-11-25	14:11:12	00:00:04:00	240	50	94	82	21763	18		23.87	Time Limit
